# Supplementary material for: High overcommitment and low reward as potential predictors for increased depressive symptoms, suicidal ideation, and suicide risk in German veterinarians
Source: PLoS One. 2024 Sep 24;19(9):e0310819. doi: 10.1371/journal.pone.0310819 (PMC11421818; doi:10.1371/journal.pone.0310819)
Supplement: S1 Table — (XLSX) [file pone.0310819.s001.xlsx]

## Sheet: raw data_PlosOne
SBQR 1_attempt	SBQR 2_frequency	SBQR 3_thread	SBQR4_likelihood	SBQ_SUMN	SBQ_CUTN	ERI_1	ERI_2	ERI_3	ERI_4	ERI_5	ERI_6	ERI_7	ERI_8	ERI_9	ERI_10	COPSOQ_B1 (quantitative demands)	B2	B3	B4	COPSOQ_emotional demands (ED)_01	ED_02	ED_03	COPSOQ_demands_for_hiding_emotions (DHD)	DHD_02	COPSQO work-privacy-conlfict (wpc)_01	WPC_02	WPC_03	WPC_4	WPC_05	COPSOQ B10	CBI_01	CBI_02	CBI_03	CBI_04	CBI_05	CBI_06	COPSOQ-meaning_of_work-(mow)_01	mow_02	mow_03	PHQ9_01	PHQ9_02	PHQ9_03	PHQ9_04	PHQ9_05	PHQ9_06	PHQ9_07	PHQ9_08	PHQ9_09	gender
3	4	1	2	10	1	3	3	3	1	3	3	3	2	2	1	2	3	2	1	2	1	1	3	3	1	2	1	1	1	4	4	3	4	4	4	3	4	4	3	3	3	3	3	2	3	3	2	2	2
1	1	1	1	4	0	2	2	2	3	3	2	1	3	3	3	3	4	4	4	3	3	3	4	4	2	3	2	4	3	1	3	2	2	2	2	1	3	4	4	2	1	1	2	1	1	2	1	1	2
3	1	3	1	8	1	3	3	3	3	2	2	1	3	3	3	3	3	4	3	2	2	2	1	3	3	3	2	3	4	1	5	4	4	1	4	3	5	5	4	1	1	4	3	1	1	1	1	1	2
1	1	1	0	3	0	3	4	4	1	2	2	2	2	2	3	3	2	2	2	3	3	3	3	4	3	4	4	3	4	2	4	4	3	3	4	2	4	5	3	2	2	2	3	2	1	2	1	1	2
1	1	1	1	4	0	3	3	3	3	2	2	2	3	3	3	3	5	5	4	5	1	4	3	3	2	2	2	3	4	1	2	1	1	1	1	1	3	4	4	1	1	1	1	1	1	3	1	1	1
2	1	1	0	4	0	3	3	3	1	4	3	4	1	2	1	3	3	3	2	2	3	3	4	4	2	2	2	2	2	2	3	2	2	2	3	2	5	4	4	2	1	2	2	2	1	2	1	1	2
1	1	1	1	4	0	2	4	2	2	3	2	2	2	2	2	3	3	2	4	3	3	3	3	2	1	1	1	3	3	4	4	4	4	2	3	3	4	3	3	2	1	2	2	3	2	2	1	1	2
1	1	1	1	4	0	3	3	3	3	3	2	1	3	2	3	4	2	1	3	4	1	1	5	4	2	1	1	3	1	2	4	4	2	3	4	3	5	5	5	2	1	3	2	2	1	1	1	1	2
1	1	1	1	4	0	3	3	3	2	3	3	2	2	2	3	3	2	2	2	2	3	3	2	2	4	4	4	2	2	1	4	4	4	3	3	3	3	2	2	2	2	2	3	3	2	2	2	1	2
4	1	2	4	11	1	3	3	4	3	2	2	1	3	3	2	2	2	1	1	2	1	2	3	4	2	1	2	3	1	2	4	4	4	3	4	3	4	4	3	1	1	3	2	4	1	1	1	1	2
3	1	3	0	7	1	3	4	3	3	2	2	2	4	3	4	3	2	2	3	4	2	3	3	3	5	5	4	4	3	2	4	3	3	2	2	3	3	3	4	2	2	1	2	1	1	1	1	1	2
1	1	1	2	5	0	3	3	3	2	4	2	1	2	2	3	2	3	2	3	3	4	3	2	3	4	5	4	4	4	1	4	2	3	2	3	3	4	4	4	2	1	3	4	3	1	2	1	1	2
3	1	1	1	6	0	3	3	4	2	3	3	1	2	2	3	1	2	1	2	2	2	2	3	3	2	2	2	2	2	3	2	3	3	3	3	2	4	4	4	2	2	2	2	1	1	2	1	1	2
1	1	1	0	3	0	4	4	4	2	3	3	1	1	1	1	1	1	1	1	1	2	1	3	3	2	2	1	1	2	4	5	5	5	4	4	4	4	4	4	1	1	4	4	1	1	2	2	1	2
2	1	1	0	4	0	4	4	4	1	3	3	2	1	2	3	1	1	1	1	2	3	2	1	2	3	3	3	3	2	2	4	3	3	3	4	3	5	5	4	2	1	2	2	2	2	2	1	1	2
3	1	1	2	7	1	4	4	4	1	4	2	2	2	2	1	1	2	2	2	2	2	2	3	3	1	2	1	2	1	4	4	4	3	3	4	3	4	4	4	2	2	4	4	3	2	2	1	1	2
2	1	1	3	7	1	4	4	3	2	2	2	1	3	4	4	2	3	3	2	3	3	3	2	4	2	3	4	4	3	2	5	4	4	3	4	3	4	5	4	3	2	2	3	1	1	2	1	2	1
3	5	1	4	13	1	2	2	3	3	4	3	3	4	4	3	4	4	4	3	5	3	4	2	3	4	4	3	3	2	3	4	2	4	4	4	2	3	3	3	3	3	2	3	2	3	3	3	3	1
1	1	1	3	6	0	2	3	2	2	3	3	2	2	3	2	2	3	3	3	3	3	3	3	2	4	4	4	4	4	2	2	2	2	2	2	1	3	4	4	2	1	2	2	1	2	1	1	1	2
2	2	1	1	6	0	4	4	4	3	4	3	1	3	2	2	1	1	1	2	2	1	1	2	3	3	3	3	2	2	2	4	4	4	3	4	2	4	4	3	2	2	2	2	1	1	2	1	2	1
2	1	1	1	5	0	3	3	2	3	3	2	2	3	2	3	2	3	3	2	3	3	3	5	3	3	2	2	2	2	3	4	3	2	1	2	2	4	4	3	2	1	1	2	2	1	1	1	1	1
2	1	1	0	4	0	2	2	2	1	3	2	3	2	2	3	4	3	3	4	5	4	5	4	3	3	4	3	4	4	2	3	3	2	2	2	1	3	3	3	2	1	1	2	1	1	1	1	1	2
3	1	1	2	7	1	4	4	4	2	3	2	2	2	4	3	1	1	2	2	2	2	2	2	3	4	4	5	5	3	1	4	4	3	4	3	3	5	5	5	1	1	1	2	2	1	1	1	1	-1
1	1	1	0	3	0	3	3	3	3	2	2	2	3	3	3	4	4	4	5	4	3	4	3	3	3	4	3	4	3	1	2	3	2	2	2	3	4	3	4	2	2	1	2	3	2	3	1	1	2
1	1	1	0	3	0	1	3	3	4	3	1	1	4	3	3	5	3	3	5	5	3	3	5	5	5	4	4	4	5	1	2	2	2	2	2	2	5	5	5	1	1	2	2	2	1	1	1	1	2
2	2	2	1	7	1	3	3	3	1	3	2	1	2	2	2	2	3	3	2	2	2	3	3	2	2	3	2	2	1	2	3	2	3	2	2	1	4	4	4	1	2	1	2	1	2	1	1	1	1
2	2	1	0	5	0	3	3	3	2	2	2	2	1	2	1	2	2	2	2	2	2	1	1	2	2	2	1	2	1	2	4	4	4	4	4	3	3	2	3	3	2	2	2	3	2	2	1	2	2
1	1	1	2	5	0	3	4	4	2	3	1	1	2	2	3	3	1	2	3	3	1	1	2	2	3	4	4	4	4	2	3	2	3	2	4	3	4	4	3	2	2	2	2	1	1	1	1	1	2
1	1	1	0	3	0	3	4	3	1	4	3	1	2	2	3	3	2	2	3	2	2	2	2	2	5	5	4	4	4	3	4	2	3	1	2	3	3	3	3	3	1	2	2	2	1	1	1	1	1
1	1	1	0	3	0	3	3	4	2	2	2	2	2	3	3	2	3	3	2	2	3	3	3	3	2	2	2	2	2	1	3	3	3	2	2	2	4	4	4	2	1	2	2	1	1	1	1	1	2
3	1	2	1	7	1	3	3	3	2	3	3	3	2	2	1	2	2	3	2	2	2	3	3	3	2	2	2	2	2	3	4	4	3	3	3	3	4	4	4	3	3	2	2	3	1	2	2	1	2
1	1	1	1	4	0	2	2	3	4	2	1	1	4	4	2	3	3	4	3	4	3	3	4	4	4	4	4	4	5	1	3	2	1	1	1	1	4	4	5	1	1	2	1	2	1	1	1	1	2
2	2	1	0	5	0	2	2	2	2	3	2	2	2	2	2	4	3	4	2	4	5	5	5	5	4	5	4	4	4	1	4	3	2	2	3	2	4	3	4	2	1	3	2	1	1	2	1	1	2
2	1	1	1	5	0	2	2	2	3	3	3	3	3	3	2	4	4	5	4	5	3	4	5	5	5	5	4	4	3	1	3	3	2	1	2	2	3	4	4	2	1	2	2	2	1	2	2	1	2
1	1	1	0	3	0	3	3	3	1	4	4	4	4	4	3	2	2	2	3	2	3	3	2	3	2	3	3	3	3	4	3	3	3	3	3	3	5	5	4	4	3	2	2	2	2	2	1	1	2
2	1	1	0	4	0	2	4	2	3	4	2	3	3	1	3	3	3	4	4	3	3	3	3	3	2	2	3	3	2	3	4	2	3	1	3	2	4	4	4	2	2	2	2	1	2	2	1	1	1
1	1	1	0	3	0	3	3	2	3	2	2	1	2	3	3	2	3	2	1	4	1	1	3	3	1	1	2	2	2	1	4	3	2	1	4	1	5	5	5	1	1	1	2	1	1	1	1	1	1
2	2	2	1	7	1	2	2	3	3	3	2	2	3	2	2	3	3	3	3	3	4	4	5	4	4	4	5	5	5	3	3	2	3	2	2	2	4	4	4	2	2	1	2	1	1	1	1	1	1
1	1	1	0	3	0	3	3	4	2	3	2	2	2	2	2	2	3	2	3	3	2	2	3	4	4	4	4	4	4	2	4	3	4	3	3	3	4	4	3	2	1	1	2	1	1	1	1	1	2
2	2	1	1	6	0	3	3	3	2	4	2	2	2	2	2	3	2	2	2	3	2	2	4	4	3	2	1	3	3	2	5	4	3	2	3	2	3	4	3	2	2	1	2	1	1	2	1	1	2
3	2	1	1	7	1	2	2	2	4	4	3	4	4	2	3	4	4	4	2	4	4	4	3	4	4	5	4	5	4	4	4	1	1	1	2	2	4	4	3	4	1	1	4	1	1	1	2	1	1
1	1	1	1	4	0	2	3	3	3	1	1	1	3	3	2	1	5	3	1	4	1	1	3	3	2	3	3	3	2	1	1	2	2	1	2	2	5	5	5	4	1	4	1	1	1	1	1	1	2
1	1	1	1	4	0	2	4	4	1	4	3	1	1	2	1	3	2	2	2	2	1	1	1	2	1	1	1	1	1	3	4	4	4	4	4	4	4	4	4	3	3	2	3	3	2	3	2	2	2
1	1	1	2	5	0	2	2	2	3	3	1	2	3	3	2	3	4	4	4	2	2	2	3	3	3	3	4	4	4	1	3	2	2	1	1	1	4	4	4	1	1	3	1	1	2	1	1	1	2
2	1	1	0	4	0	2	2	2	3	2	3	1	3	3	3	3	3	3	4	4	3	3	3	3	3	4	1	4	3	2	4	4	3	4	4	2	4	4	4	2	1	3	2	2	1	2	1	1	2
2	1	1	1	5	0	2	2	3	1	3	2	2	2	2	2	3	3	3	4	5	4	5	5	5	4	5	5	5	4	1	1	2	1	1	1	1	4	4	4	1	1	1	1	1	1	1	1	1	1
3	4	1	3	11	1	3	3	3	3	4	2	1	2	2	2	4	2	2	3	3	2	2	3	4	4	4	3	4	4	1	4	3	3	2	3	2	3	3	2	3	2	1	2	4	2	3	1	1	2
2	2	1	1	6	0	3	3	2	1	4	3	1	2	3	1	2	3	3	1	3	2	3	2	3	2	3	3	2	2	2	4	2	2	3	3	3	5	5	4	2	2	1	4	1	1	1	1	1	1
1	1	1	1	4	0	3	3	3	2	3	3	3	2	2	1	2	3	3	2	3	4	3	2	2	2	3	2	2	3	3	4	3	3	2	3	2	4	4	3	3	3	1	3	1	3	2	3	2	2
2	1	1	1	5	0	3	3	3	1	2	2	3	2	3	1	2	2	2	2	2	2	3	3	3	1	1	1	1	1	4	4	4	4	4	4	4	3	3	3	3	4	4	4	3	3	3	3	2	2
2	3	2	0	7	1	3	3	2	3	3	2	2	3	3	3	3	3	3	3	4	3	3	3	4	4	4	4	4	5	1	3	3	2	2	2	2	4	3	4	1	1	1	2	1	1	2	1	1	2
2	1	1	1	5	0	2	2	2	3	2	2	2	2	2	3	3	4	4	3	2	2	2	3	4	4	2	4	4	4	3	3	3	2	2	2	2	3	4	3	2	2	1	2	1	1	1	1	1	2
3	2	1	3	9	1	4	3	3	1	3	3	2	2	2	2	2	2	2	3	2	2	2	2	3	2	2	2	1	2	2	4	4	4	3	4	3	5	5	4	2	1	1	2	1	1	1	1	2	2
3	1	2	3	9	1	3	3	3	3	1	2	1	3	3	3	3	3	3	2	3	2	3	3	4	3	3	2	3	2	1	3	3	3	3	3	2	5	5	5	1	2	2	2	2	2	1	2	1	2
1	1	1	0	3	0	2	2	2	2	4	4	4	2	1	1	4	3	3	2	2	3	3	3	2	2	4	4	4	3	4	3	3	3	2	2	1	2	1	1	3	3	2	2	2	4	4	3	2	2
1	1	1	0	3	0	3	3	3	2	2	3	1	2	3	3	3	1	1	2	2	1	1	1	2	1	2	1	3	2	4	3	3	4	3	4	4	3	3	3	3	2	2	1	1	2	1	1	2	2
1	1	1	0	3	0	3	3	3	1	3	2	2	1	1	1	2	1	1	1	1	1	1	2	1	1	1	1	1	2	4	4	4	4	4	4	4	5	5	3	4	4	4	4	2	3	4	2	3	2
3	1	1	1	6	0	4	3	4	3	2	2	2	2	3	2	2	3	3	1	4	3	3	2	2	3	3	2	3	4	1	3	2	1	1	2	1	5	5	5	4	1	4	1	1	1	1	1	1	1
3	1	2	3	9	1	2	2	2	3	2	1	1	3	3	3	4	3	3	5	5	2	2	4	4	5	5	5	5	5	1	2	2	2	1	1	1	4	4	5	1	1	1	1	1	1	1	1	1	1
1	1	1	2	5	0	3	3	3	1	1	1	1	3	3	4	2	3	4	3	5	3	3	4	5	3	3	3	3	4	1	2	1	2	1	1	1	4	4	4	1	1	1	1	1	1	1	1	1	2
2	2	1	1	6	0	3	4	4	1	1	3	1	1	3	3	2	2	2	1	1	2	1	2	1	1	2	2	2	2	2	4	4	4	3	5	4	3	4	2	3	2	4	3	2	2	1	1	2	2
1	1	1	1	4	0	3	3	3	3	3	2	1	2	3	2	3	3	2	2	2	2	2	4	3	2	3	2	1	1	3	3	3	3	2	3	2	4	3	4	2	1	4	2	3	2	4	1	1	2
2	1	1	1	5	0	3	4	4	3	3	2	2	3	3	1	2	2	3	2	3	2	3	2	3	1	1	2	3	1	2	4	4	3	2	3	1	4	5	5	1	1	2	2	2	2	1	2	1	2
1	1	1	1	4	0	3	3	3	2	2	2	2	1	2	1	1	2	2	2	3	1	1	3	4	2	1	1	2	1	3	4	4	4	3	3	3	5	5	4	2	3	2	2	2	1	1	1	2	2
1	1	1	1	4	0	4	4	3	2	3	3	1	2	1	2	2	1	2	3	3	1	2	3	2	2	3	2	2	2	2	4	3	3	3	4	2	3	4	3	4	3	1	3	2	2	1	1	1	2
1	1	1	1	4	0	2	3	4	2	3	3	3	2	3	3	3	2	2	3	2	2	2	3	3	4	4	4	4	4	1	3	2	3	2	2	1	4	3	4	2	1	1	2	1	1	1	1	1	2
2	2	1	1	6	0	2	2	3	3	3	1	2	3	3	3	4	4	4	5	3	3	3	4	5	4	3	4	5	4	1	4	3	2	2	3	3	3	4	4	2	1	3	3	1	1	1	1	1	2
2	1	1	1	5	0	3	3	3	4	3	2	1	3	2	2	3	4	5	4	4	3	3	4	5	4	4	4	4	4	1	2	1	2	1	1	2	4	4	4	1	1	1	1	1	1	1	1	1	2
1	1	1	4	7	1	4	3	3	3	2	2	1	2	2	2	2	2	2	2	3	2	2	3	4	2	2	2	2	4	2	2	2	2	2	3	1	3	3	5	1	1	1	2	1	1	1	1	1	1
3	3	2	5	13	1	3	3	3	3	2	2	1	4	3	4	2	3	3	2	3	2	2	3	3	2	2	2	2	1	2	4	4	3	2	3	3	4	4	4	2	2	1	2	1	2	1	1	2	2
2	2	1	1	6	0	3	2	3	3	2	2	2	3	3	3	3	4	5	2	4	3	2	3	4	4	2	2	3	2	2	4	4	4	3	4	3	5	4	4	2	2	3	3	4	2	4	3	2	1
2	1	1	2	6	0	3	3	3	3	2	2	2	3	3	3	2	3	2	1	4	3	2	3	3	4	3	3	4	2	1	4	3	4	2	4	2	4	5	4	1	2	1	2	4	1	1	1	1	1
3	1	1	1	6	0	3	4	2	2	2	2	1	2	3	2	4	3	3	2	2	2	2	2	2	2	2	3	2	2	4	4	4	4	3	4	2	3	3	3	2	2	1	3	2	2	2	1	2	1
3	1	1	0	5	0	4	2	3	2	3	3	2	2	2	3	1	3	2	1	2	2	1	3	3	3	1	1	2	3	2	4	4	4	4	4	3	5	5	4	2	1	3	4	4	4	3	1	1	2
3	5	2	4	14	1	3	2	3	3	3	2	1	3	2	2	2	3	2	1	3	3	3	3	4	2	2	1	2	2	1	4	4	3	3	3	3	4	4	4	2	1	1	2	1	1	2	1	1	2
3	1	3	2	9	1	2	1	4	4	3	1	1	4	4	4	4	4	5	3	4	3	3	4	5	3	5	4	5	4	1	4	3	2	1	1	1	4	4	5	1	1	2	2	1	1	2	1	1	2
2	1	2	0	5	0	3	3	3	2	4	3	3	1	1	1	2	3	2	2	3	3	2	1	2	1	1	1	2	1	2	4	4	3	3	3	2	3	3	3	2	2	1	2	2	1	2	1	1	-1
2	1	1	1	5	0	2	3	3	2	4	2	1	2	2	2	3	2	2	4	5	4	5	4	4	5	5	5	4	4	1	4	4	4	4	4	4	4	4	4	2	2	4	4	2	2	4	2	1	2
1	1	1	2	5	0	3	3	3	2	3	3	2	1	2	1	2	3	3	3	3	3	2	3	2	2	2	3	2	2	4	4	4	4	4	4	4	3	3	2	2	2	3	3	2	3	2	2	2	2
1	1	1	0	3	0	3	3	4	4	1	1	1	4	4	4	2	3	3	1	2	1	1	3	3	1	1	4	2	1	2	4	4	3	3	4	4	5	5	5	2	2	3	2	1	1	1	1	2	1
2	3	1	2	8	1	3	3	3	2	2	2	2	2	2	2	4	4	3	3	3	2	2	4	3	4	4	2	4	4	2	2	3	3	3	2	2	5	4	4	2	1	1	2	1	1	1	1	1	1
3	3	1	2	9	1	3	3	3	2	3	3	2	2	2	2	2	2	2	2	2	1	1	2	3	2	2	2	2	2	2	4	4	3	3	3	3	4	4	4	2	2	1	2	1	2	1	1	1	2
2	1	1	0	4	0	3	4	3	3	3	1	1	3	2	3	2	3	2	3	4	4	4	4	3	5	4	4	5	4	1	3	2	1	1	1	2	5	5	4	2	1	1	1	1	1	1	1	1	1
1	1	1	1	4	0	3	3	3	3	2	2	2	3	3	3	2	3	2	2	2	1	2	3	3	3	1	2	3	2	2	5	4	4	3	4	3	4	4	4	2	1	2	3	3	2	2	1	1	2
1	1	1	0	3	0	1	3	1	2	4	2	3	3	2	2	2	5	5	5	4	3	5	5	3	2	4	5	5	2	2	3	1	2	2	1	1	4	3	2	2	2	4	2	1	4	1	1	2	1
2	1	2	1	6	0	2	2	2	2	2	3	2	3	2	2	4	3	3	3	3	3	3	3	4	3	4	3	3	3	3	4	4	4	4	4	3	3	2	2	3	3	2	3	3	3	3	2	2	1
2	1	1	0	4	0	2	2	2	3	2	2	2	1	2	1	3	5	4	3	2	3	2	3	3	2	3	3	4	4	3	4	3	3	2	4	1	3	3	2	3	2	1	2	3	1	4	1	1	2
2	1	1	0	4	0	1	1	1	4	2	1	1	3	3	3	4	5	4	3	4	2	3	5	5	5	5	5	5	5	1	2	2	1	1	1	2	4	3	4	2	1	1	1	1	1	1	1	1	2
2	1	1	0	4	0	3	2	2	3	2	2	2	3	3	3	3	4	3	5	4	2	3	3	4	3	3	2	2	2	2	3	3	3	3	3	2	4	4	4	2	2	1	2	2	3	1	1	1	2
1	1	1	2	5	0	3	4	4	3	2	3	3	2	3	2	1	1	1	1	2	2	2	3	4	2	2	2	2	1	3	4	4	4	2	4	3	5	5	4	1	2	2	3	2	1	2	1	1	2
1	1	1	1	4	0	2	2	2	2	3	2	3	2	3	2	3	3	3	4	4	2	2	3	3	3	2	2	4	3	1	4	4	3	2	3	3	4	4	4	1	1	1	4	3	2	2	1	1	2
3	1	1	1	6	0	3	3	3	2	2	2	1	2	2	1	3	2	2	2	2	2	3	3	3	2	2	2	2	3	3	4	4	4	4	4	4	3	3	3	2	2	1	2	2	1	2	1	1	2
3	1	1	1	6	0	2	2	3	3	4	3	1	2	2	1	4	4	4	4	3	2	2	3	4	3	3	4	4	2	2	4	3	3	2	3	2	4	4	5	2	2	2	2	2	2	1	2	1	2
3	1	1	1	6	0	4	4	4	2	3	3	2	1	2	1	2	3	2	2	3	2	2	2	3	1	1	1	2	1	2	4	3	3	2	3	3	4	5	4	2	1	1	2	3	2	1	1	1	2
4	1	2	0	7	1	1	2	2	4	2	1	1	4	4	3	4	5	5	4	4	4	5	4	4	5	4	5	5	4	1	4	2	2	2	2	1	4	3	4	1	2	1	2	2	1	1	1	1	2
1	1	1	0	3	0	3	3	3	3	2	2	1	3	3	3	3	3	4	2	3	2	1	2	3	3	2	2	2	2	1	4	3	4	3	3	3	3	3	3	2	3	1	3	3	2	1	1	1	2
2	1	1	0	4	0	3	3	3	3	2	1	1	3	3	3	2	2	4	3	3	2	2	3	3	3	4	3	4	4	1	4	3	4	4	3	3	4	4	3	2	2	2	2	2	2	2	2	1	2
1	1	1	0	3	0	4	3	3	3	3	3	1	1	2	1	1	1	1	1	1	1	1	1	2	1	1	1	1	1	1	5	5	5	4	4	3	3	4	4	2	1	4	4	2	3	4	3	1	1
2	1	1	1	5	0	3	3	4	4	1	1	2	3	3	2	2	5	4	2	5	2	2	4	5	4	4	4	5	2	2	2	3	1	1	1	2	5	5	5	1	1	2	2	1	2	1	1	1	1
1	1	1	0	3	0	3	4	4	2	2	2	2	2	2	1	2	2	1	1	3	3	3	3	3	1	1	1	1	1	2	3	3	3	4	4	3	3	3	4	2	2	1	2	2	1	2	2	1	2
3	1	2	1	7	1	2	2	2	3	2	2	2	3	3	2	4	3	4	3	2	3	2	3	3	4	3	2	4	2	1	4	3	3	2	1	2	5	5	5	1	1	2	2	2	1	1	1	1	2
1	1	1	0	3	0	4	4	4	1	4	3	1	2	2	2	2	2	2	2	2	3	2	2	3	4	3	3	4	2	3	4	4	3	2	3	2	4	4	3	2	2	1	3	1	1	2	1	1	1
3	1	2	4	10	1	3	3	3	2	4	3	2	1	2	2	3	3	2	2	3	2	3	3	4	1	1	3	1	1	3	4	4	3	2	3	3	5	5	4	1	1	1	2	1	2	1	1	1	2
3	1	1	2	7	1	4	4	4	1	4	3	1	1	1	1	3	1	1	1	1	3	2	3	3	1	2	2	1	2	1	4	4	4	1	4	4	4	4	4	1	1	1	1	1	1	1	1	1	1
2	2	2	2	8	1	3	3	3	3	2	2	3	3	3	2	3	3	3	2	3	2	2	3	4	3	2	2	2	2	1	4	4	3	3	3	2	4	4	4	2	1	2	3	3	1	1	1	1	2
2	1	1	1	5	0	3	3	2	4	2	1	1	3	4	4	2	4	2	2	5	2	3	4	3	5	4	2	5	5	1	3	2	1	2	2	2	5	5	5	1	1	1	2	1	1	1	1	1	2
3	1	1	2	7	1	2	2	2	3	3	3	3	2	2	1	4	4	3	3	2	2	2	3	3	2	4	2	3	2	1	4	3	3	3	3	3	4	4	4	2	1	1	3	2	1	2	1	1	2
1	1	1	2	5	0	4	3	4	1	3	3	1	1	2	1	1	1	1	1	2	2	2	3	2	1	1	2	2	1	4	5	5	3	4	4	3	5	5	3	2	4	4	3	2	1	3	2	1	2
1	1	1	1	4	0	3	4	4	3	2	1	1	4	4	3	3	3	2	2	4	2	2	4	3	4	3	2	3	2	1	3	3	2	1	1	2	5	5	5	1	1	1	1	1	1	1	1	1	2
1	1	1	1	4	0	4	3	4	2	2	2	2	2	3	2	2	2	1	2	2	3	2	2	2	2	2	2	2	2	2	3	4	4	4	4	3	4	4	3	2	2	3	2	3	3	2	2	1	2
1	1	1	2	5	0	3	4	3	2	2	1	1	2	3	3	2	1	2	2	3	3	3	3	4	2	3	2	3	2	1	4	3	3	2	4	3	4	4	5	1	2	2	2	2	1	2	1	1	2
2	1	1	1	5	0	3	3	2	3	2	3	3	3	2	2	2	3	3	3	3	2	3	2	3	3	3	2	3	2	1	4	2	3	4	3	2	4	4	4	1	2	4	2	3	4	2	1	1	2
1	1	1	0	3	0	4	4	4	2	3	2	2	4	3	4	2	2	2	2	5	3	3	3	3	2	5	3	4	2	2	4	4	4	3	4	2	4	3	3	2	1	1	3	1	1	1	1	1	1
3	4	1	2	10	1	3	2	3	3	3	2	2	2	2	1	2	3	4	2	3	2	2	3	3	4	4	4	4	3	3	3	4	3	3	4	3	4	4	4	2	1	1	2	1	2	1	1	1	2
1	1	1	1	4	0	4	4	4	3	3	3	2	3	2	2	1	2	1	1	2	1	1	2	3	2	2	1	2	2	1	4	4	3	2	2	2	5	5	5	1	2	2	2	1	1	1	1	1	2
1	1	1	1	4	0	3	3	3	2	3	2	2	2	2	2	2	2	2	1	2	3	3	3	3	1	1	1	1	1	4	5	4	4	4	4	3	3	3	3	2	2	2	2	3	2	2	2	1	2
3	1	2	0	6	0	3	3	3	2	2	2	3	3	2	1	2	2	2	2	3	3	3	3	2	4	2	2	3	2	2	4	3	3	3	3	2	4	4	4	2	1	2	2	1	2	2	1	1	2
3	2	1	1	7	1	2	1	1	3	3	3	3	3	2	4	3	3	4	4	4	5	5	5	3	5	4	5	4	4	3	3	2	1	1	2	2	4	4	3	2	1	1	2	1	1	1	1	1	2
3	2	2	5	12	1	4	3	2	3	3	2	1	3	3	2	2	2	2	1	3	2	3	1	3	2	2	3	3	3	2	4	4	4	4	4	2	4	4	4	2	2	2	2	2	2	2	1	2	2
2	1	2	1	6	0	2	3	3	2	2	2	1	2	3	4	3	2	4	4	2	1	1	3	3	4	5	4	4	5	1	4	3	3	1	3	3	5	5	4	2	2	3	3	2	1	1	1	1	2
2	1	2	2	7	1	2	2	2	2	3	2	2	3	3	3	3	3	3	3	3	3	3	4	4	3	3	3	4	4	1	2	2	2	1	1	2	4	4	4	2	2	1	1	1	1	1	1	1	1
2	1	1	1	5	0	1	1	1	1	1	1	1	3	3	3	3	3	4	5	5	2	2	3	3	5	5	5	5	5	1	3	2	1	1	1	1	4	4	4	1	1	2	1	1	1	1	1	1	2
1	1	1	0	3	0	3	3	3	3	3	2	2	3	3	2	3	3	4	4	3	2	1	3	2	3	4	3	3	3	1	3	2	3	4	3	2	5	4	4	1	2	2	3	3	2	1	1	1	2
1	1	1	0	3	0	3	4	3	2	3	3	2	2	2	1	2	3	3	3	2	1	1	2	3	2	3	2	2	2	2	4	4	4	2	3	3	5	5	5	2	2	2	3	3	2	2	2	1	2
2	2	1	1	6	0	4	4	4	1	4	3	2	2	1	1	1	1	2	1	2	1	2	2	2	1	1	1	1	2	2	5	5	5	4	4	4	3	3	4	1	2	4	4	4	1	2	1	1	2
3	4	1	3	11	1	2	3	2	3	3	3	3	2	2	2	3	3	3	3	2	3	3	2	4	2	2	4	2	1	4	3	3	4	2	3	2	3	3	3	3	2	2	2	1	2	2	1	1	2
2	1	1	1	5	0	1	2	2	3	2	2	1	3	3	2	3	2	3	4	4	3	4	3	3	2	3	4	4	2	4	3	3	2	1	3	4	3	2	4	1	1	2	2	1	1	1	1	1	1
2	1	2	1	6	0	3	3	3	1	3	3	2	1	2	1	2	3	4	2	3	2	3	3	3	2	1	1	1	1	2	4	3	4	3	2	2	3	2	2	2	2	1	2	3	4	2	2	1	2
1	1	1	1	4	0	3	1	4	2	3	3	1	1	4	2	2	2	1	1	4	2	2	5	3	1	1	1	1	4	2	4	4	4	3	4	3	5	5	4	1	1	1	2	2	1	1	1	1	2
3	1	1	1	6	0	2	3	1	3	2	1	1	2	4	2	5	3	4	5	3	3	3	4	3	4	5	4	5	4	2	3	2	1	1	2	2	3	4	4	1	2	1	2	1	1	1	1	1	2
1	1	1	1	4	0	3	2	3	1	1	2	1	1	3	4	2	5	4	4	3	2	2	2	2	2	2	2	2	2	3	4	3	4	2	3	1	3	3	3	3	2	2	2	2	2	2	2	2	1
2	1	1	1	5	0	3	2	3	1	4	3	2	1	3	1	2	4	4	3	3	2	2	1	2	1	1	1	1	1	3	4	3	4	4	4	2	4	4	4	3	2	2	1	2	2	1	1	2	2
1	1	1	0	3	0	2	3	4	4	4	2	2	2	2	2	3	3	4	2	3	4	4	3	2	1	1	1	3	4	4	4	3	3	1	4	2	4	3	3	2	1	3	4	2	1	4	1	1	1
3	4	3	3	13	1	3	3	2	1	4	2	2	2	1	1	3	2	3	2	2	2	4	5	4	3	2	2	4	2	4	4	4	3	2	2	4	2	3	1	3	2	2	2	2	2	1	1	1	1
1	1	1	0	3	0	3	3	4	2	3	2	1	2	2	3	2	2	3	3	2	3	2	2	3	2	3	3	3	3	1	4	4	2	1	3	2	4	4	3	2	2	2	2	2	1	1	1	1	2
1	1	1	0	3	0	1	3	2	1	2	1	1	3	3	3	4	3	2	4	2	3	3	1	1	4	4	2	4	4	1	4	3	3	3	3	2	3	3	4	1	2	2	2	2	2	2	1	1	2
3	2	2	4	11	1	4	4	4	1	3	3	3	1	1	1	1	1	1	1	1	1	1	2	2	1	1	1	1	1	4	4	4	4	4	4	2	3	3	3	4	3	2	3	2	3	2	1	1	2
1	1	1	0	3	0	3	3	3	1	4	3	2	1	1	1	2	4	2	3	2	3	3	3	1	4	4	4	5	5	4	3	3	2	2	2	3	2	2	3	2	2	1	2	2	2	1	1	1	2
2	1	1	1	5	0	1	2	3	3	2	2	1	3	3	2	4	3	4	5	4	2	3	3	3	4	4	3	5	4	2	4	4	4	3	4	3	5	5	3	2	2	3	4	4	3	1	1	1	2
1	1	1	0	3	0	3	4	4	1	4	3	3	1	1	3	2	1	2	3	2	2	2	1	2	3	4	2	2	2	2	5	4	4	4	4	3	5	5	3	2	2	2	3	3	3	3	2	2	2
1	1	1	0	3	0	3	3	3	2	2	2	2	2	2	2	2	3	2	2	3	3	2	3	2	2	2	2	2	2	2	3	3	3	2	3	2	4	4	4	2	1	2	2	1	2	2	1	1	2
1	1	1	0	3	0	3	3	3	4	2	2	1	3	3	3	2	3	4	2	5	2	3	4	4	2	2	4	4	4	1	2	2	2	1	2	1	5	5	5	1	1	1	1	2	1	2	1	1	2
4	5	1	6	16	1	2	2	1	2	4	2	2	2	2	2	4	3	4	5	3	2	2	4	3	4	2	2	4	3	2	4	2	2	3	3	2	5	3	4	2	2	1	2	3	1	2	1	1	2
3	2	2	0	7	1	3	3	3	1	4	3	2	1	2	1	3	3	3	4	4	5	5	5	5	4	5	5	5	4	3	2	2	1	1	1	1	5	4	3	4	1	1	1	1	2	1	1	1	1
1	1	1	1	4	0	3	2	3	3	3	2	2	3	3	3	3	4	4	4	2	3	3	4	3	3	3	3	3	4	3	4	3	3	2	3	4	4	4	4	2	1	2	2	2	2	2	1	1	2
1	1	1	1	4	0	3	2	3	4	1	1	1	3	4	3	2	3	4	1	5	3	3	3	5	5	5	4	5	5	1	2	2	1	1	2	2	5	5	5	1	1	2	2	1	1	1	1	1	2
1	1	1	1	4	0	3	3	3	3	3	3	1	3	2	3	2	2	2	2	4	4	5	5	4	2	1	2	2	2	1	3	3	2	1	3	1	4	4	4	1	1	1	2	1	1	1	1	1	1
4	1	1	3	9	1	3	3	3	3	2	2	2	3	2	2	2	2	2	2	2	2	2	2	2	3	2	2	2	2	2	4	4	4	4	4	2	4	4	4	2	2	3	2	2	2	1	1	1	2
1	1	1	3	6	0	3	2	2	1	4	4	1	1	1	2	2	3	3	3	3	2	3	4	2	1	2	1	2	1	4	4	4	5	5	4	2	3	3	3	4	4	4	3	4	3	3	2	3	2
2	1	1	0	4	0	2	3	2	3	3	2	2	3	3	1	3	3	3	4	3	3	2	4	4	2	1	1	3	4	3	5	4	3	3	3	2	4	4	4	1	2	3	4	2	1	1	1	1	2
1	1	1	0	3	0	2	3	3	3	2	2	2	4	3	2	2	3	3	4	4	2	2	2	3	3	2	3	3	2	2	3	2	2	1	2	2	4	4	4	2	1	2	2	1	1	1	1	1	2
2	1	1	1	5	0	3	2	2	3	4	1	1	3	3	3	4	4	3	2	3	2	3	3	5	2	3	2	3	2	2	3	4	4	2	3	1	4	4	4	1	1	1	2	2	1	1	1	1	2
2	3	1	2	8	1	3	2	3	3	2	1	1	3	3	3	3	4	3	2	4	4	4	4	3	4	4	2	5	5	1	3	1	1	1	1	1	5	5	5	2	1	1	2	1	1	1	1	1	2
3	2	2	5	12	1	2	2	2	2	3	3	3	2	2	1	3	3	4	5	3	3	3	3	3	1	1	2	4	3	4	4	4	3	2	3	3	4	4	5	1	1	1	2	1	1	1	1	1	1
1	1	1	0	3	0	4	4	4	2	4	4	3	1	1	1	2	2	1	1	1	1	1	1	1	1	1	1	1	1	5	4	4	5	3	4	2	2	3	4	3	3	3	3	2	4	3	1	1	2
1	1	1	2	5	0	3	3	4	3	2	2	1	3	4	4	1	2	2	2	2	2	2	3	3	2	2	2	2	2	1	4	4	4	4	3	3	5	5	5	1	1	3	2	2	1	2	1	1	1
2	1	1	1	5	0	2	2	3	4	3	2	1	3	3	3	3	3	4	3	3	3	3	3	3	4	4	4	4	4	1	3	3	2	1	2	2	4	4	5	1	1	1	2	1	1	1	1	1	2
2	1	1	1	5	0	3	3	2	2	2	2	2	2	3	2	3	2	3	2	2	2	2	3	3	2	3	3	2	2	2	4	4	4	3	3	3	4	4	3	2	1	2	2	3	2	2	1	1	2
3	5	1	3	12	1	3	3	3	2	3	2	1	1	1	1	3	2	3	1	2	2	2	3	3	2	3	2	2	4	2	4	3	4	3	4	2	3	3	2	3	3	2	3	2	3	3	2	2	2
1	1	1	1	4	0	3	2	3	2	3	2	2	2	2	3	3	3	3	2	3	3	3	3	3	3	4	4	3	2	2	3	3	3	2	2	2	4	5	5	2	2	2	2	2	1	1	1	2	1
1	1	1	0	3	0	3	3	3	2	1	2	1	3	3	1	3	3	3	2	2	2	2	3	3	2	2	2	2	2	2	4	4	3	2	3	3	4	4	4	2	2	3	3	3	2	2	2	1	2
1	1	1	1	4	0	4	3	4	4	3	1	1	3	3	1	1	2	3	1	2	1	1	3	3	2	2	2	2	2	1	2	3	3	2	2	1	4	4	5	2	1	2	2	1	1	1	1	1	2
3	1	3	1	8	1	3	3	4	2	4	3	1	2	1	1	2	3	3	1	3	1	1	3	3	1	1	1	1	1	2	4	3	4	2	3	3	5	4	4	2	1	3	2	3	1	1	1	1	2
3	1	3	2	9	1	2	3	3	3	3	1	2	3	3	2	3	3	3	3	4	3	4	3	4	2	4	2	3	3	2	3	4	2	2	3	2	4	4	4	2	1	2	2	2	1	1	1	1	2
1	1	1	1	4	0	3	2	3	1	3	2	1	2	2	1	2	2	2	2	2	2	2	3	3	1	1	2	2	1	4	4	4	4	4	5	3	3	3	2	4	4	4	4	4	4	3	1	3	2
2	2	2	1	7	1	3	4	3	3	1	2	2	3	3	3	3	3	3	2	2	2	2	3	2	1	1	1	1	1	2	3	2	2	1	2	1	5	5	4	2	1	1	2	1	1	3	1	1	1
4	2	2	4	12	1	3	3	1	3	3	3	1	2	1	2	3	5	4	2	5	3	3	4	3	2	3	2	4	2	2	2	2	3	1	1	1	5	5	5	2	1	1	2	1	1	1	1	1	1
2	1	1	1	5	0	3	3	3	2	3	2	1	3	3	2	2	2	2	2	4	3	3	3	5	4	1	1	3	1	2	4	4	4	2	3	1	4	4	3	2	1	1	2	1	2	2	1	1	1
3	3	1	4	11	1	3	2	3	3	1	1	1	3	2	2	4	3	3	2	2	1	1	3	5	3	2	1	2	3	1	4	3	3	3	3	3	5	5	5	2	2	3	3	2	1	1	1	1	2
2	1	1	1	5	0	2	3	3	3	2	1	1	3	3	3	2	3	3	2	4	3	4	3	2	1	1	3	4	2	3	4	3	4	3	3	2	3	2	4	2	2	1	2	2	1	2	1	1	2
1	1	1	0	3	0	3	2	3	4	3	2	2	4	2	3	2	3	3	3	3	2	3	4	4	2	3	3	4	3	1	2	3	3	3	3	2	4	4	4	2	1	2	2	1	1	2	2	1	2
3	2	3	1	9	1	2	3	2	2	3	1	2	2	3	2	2	2	4	3	4	4	4	4	4	4	3	3	4	4	1	4	3	2	4	4	2	4	4	4	3	1	4	3	1	2	1	1	1	2
1	1	1	2	5	0	3	2	3	2	3	2	2	2	2	1	2	3	2	3	3	2	2	3	4	2	1	1	2	2	2	4	4	3	3	4	4	4	4	3	2	1	4	3	4	3	3	1	1	2
2	1	1	1	5	0	3	3	3	3	3	2	2	2	2	2	2	4	3	5	2	2	2	3	4	4	4	3	3	4	2	3	3	3	2	3	3	5	5	4	2	1	2	2	1	1	1	1	1	2
1	1	1	0	3	0	4	4	4	1	4	4	2	1	1	1	1	2	1	1	1	1	1	2	1	1	1	1	1	1	5	5	5	5	5	5	5	3	2	1	4	4	4	4	4	4	4	4	4	2
3	2	3	1	9	1	2	2	2	2	4	3	2	1	1	1	4	2	4	3	2	2	2	3	3	1	1	2	1	1	4	4	4	4	4	4	2	2	2	2	4	4	2	4	1	4	3	2	1	1
2	1	1	3	7	1	3	2	2	3	3	2	2	2	2	1	2	2	2	2	2	2	2	3	3	2	2	2	2	2	2	2	3	2	1	2	2	4	4	4	1	1	1	1	1	1	2	1	1	2
3	4	1	3	11	1	3	2	2	2	2	2	2	2	3	2	3	3	4	3	2	1	1	3	3	4	3	3	3	2	2	3	3	3	3	3	3	4	4	4	1	1	3	2	2	2	1	1	1	2
1	1	1	0	3	0	4	4	4	2	1	4	2	2	4	1	1	3	1	1	1	1	1	3	3	1	1	1	1	1	1	5	5	5	5	5	4	5	5	4	1	3	2	4	4	1	1	4	1	1
2	2	3	3	10	1	2	1	2	2	2	2	2	3	3	3	3	3	4	3	3	3	3	3	4	4	4	3	4	3	1	3	3	3	3	2	2	3	3	3	2	2	2	2	1	1	2	1	1	2
3	1	2	4	10	1	4	3	3	3	1	1	1	3	4	2	3	2	4	2	3	3	3	3	3	1	1	1	3	2	1	4	2	2	3	3	2	5	5	5	1	1	1	2	2	1	1	1	1	1
3	1	2	1	7	1	3	3	3	2	4	2	2	1	1	1	2	5	2	1	2	2	2	2	2	2	2	2	2	2	2	4	5	4	4	4	3	4	4	3	3	3	2	3	3	2	2	2	1	2
2	1	2	0	5	0	3	3	4	1	4	3	1	1	1	2	3	3	2	3	3	2	2	3	3	4	5	3	4	3	1	4	2	2	1	2	1	5	5	5	2	1	2	2	1	1	1	1	1	2
1	1	1	1	4	0	3	3	3	1	4	2	1	1	1	1	3	3	4	3	3	3	3	3	2	1	1	2	1	1	4	4	4	3	3	3	3	3	3	3	2	1	2	2	1	2	4	1	1	2
2	3	1	5	11	1	3	4	4	2	4	3	2	1	1	1	4	4	4	4	2	2	2	1	3	2	2	4	3	1	3	5	5	5	3	4	2	3	3	3	2	3	3	3	4	3	1	1	1	2
3	3	1	3	10	1	4	3	4	1	3	4	4	2	2	2	1	1	1	1	1	1	2	3	4	1	1	1	1	1	5	4	4	4	4	4	4	4	4	4	4	4	4	4	4	3	3	2	2	2
2	1	1	0	4	0	4	4	4	3	2	3	1	3	3	3	1	2	1	1	2	1	1	2	2	3	2	2	3	2	1	4	4	4	2	3	3	4	4	3	1	2	3	3	1	1	2	1	1	2
3	2	2	1	8	1	3	3	4	3	3	2	2	2	1	1	2	3	3	3	3	3	2	3	3	1	2	2	3	2	3	4	3	3	3	3	2	4	3	4	3	2	4	3	2	2	4	2	1	2
3	2	2	3	10	1	3	3	3	3	3	2	2	3	3	2	3	5	5	2	2	2	2	3	3	3	4	4	4	4	2	5	4	4	4	4	2	4	4	4	2	2	3	3	1	1	3	1	1	2
1	1	1	1	4	0	3	3	3	4	2	1	1	3	3	4	2	3	3	3	3	1	2	3	3	5	4	2	4	4	1	3	3	2	2	3	2	4	4	4	2	2	1	3	3	2	2	1	1	1
1	1	1	1	4	0	2	2	2	2	2	2	2	2	3	3	3	3	3	4	4	4	4	3	2	3	4	4	4	4	1	2	2	1	1	1	1	5	5	5	2	1	1	1	1	1	1	1	1	1
1	1	1	1	4	0	3	3	3	2	3	3	3	1	1	2	2	2	2	3	2	1	1	2	2	2	3	2	1	1	3	4	4	4	4	4	4	3	2	3	2	3	4	4	3	4	3	4	2	2
2	1	1	1	5	0	3	3	3	2	2	2	2	2	2	2	1	2	2	1	2	1	1	2	2	2	2	2	2	2	5	4	4	4	4	4	3	3	3	2	2	2	4	3	4	2	4	1	1	2
1	1	1	0	3	0	3	3	3	2	3	3	1	1	1	1	3	2	2	2	2	1	1	3	3	1	1	1	1	1	1	4	4	4	4	4	3	4	4	3	2	2	2	2	2	1	1	1	1	2
2	3	2	1	8	1	4	3	4	2	4	3	2	1	1	2	1	2	1	1	2	1	2	2	3	1	2	2	3	2	3	5	5	4	4	4	5	2	2	3	2	2	2	4	3	2	2	1	1	2
2	4	2	1	9	1	3	3	2	3	3	3	3	2	2	1	2	2	2	2	3	2	2	3	3	2	2	1	2	2	4	4	4	4	3	4	2	4	4	3	3	1	4	2	4	2	3	2	1	2
2	1	1	1	5	0	3	3	3	2	2	2	1	2	2	1	2	3	3	2	3	3	3	3	3	2	2	2	3	2	2	4	4	3	2	3	3	4	3	3	2	2	1	3	2	1	1	1	1	2
2	1	1	3	7	1	2	2	3	3	3	2	2	2	2	1	5	4	3	3	3	1	1	3	3	5	5	5	4	4	2	3	2	2	1	1	1	4	4	4	1	1	2	2	1	1	1	2	1	2
1	1	1	2	5	0	3	2	2	3	2	1	2	3	3	3	3	2	3	2	3	3	2	3	3	3	4	3	4	4	1	3	4	3	2	3	2	4	4	4	2	1	1	2	1	1	2	1	1	2
3	1	1	0	5	0	3	3	4	3	1	2	2	4	4	4	2	2	2	2	3	1	1	3	3	1	1	1	1	1	1	3	3	3	2	3	2	4	4	5	2	2	2	2	2	1	2	1	1	1
2	1	2	0	5	0	4	3	3	3	4	2	4	3	3	1	2	3	3	2	2	2	2	2	2	2	2	2	2	1	4	4	4	4	3	3	2	2	2	3	2	2	4	2	2	2	2	1	2	2
2	1	1	1	5	0	1	3	2	3	3	2	2	3	3	3	3	4	4	5	3	3	3	3	3	2	2	2	2	2	3	4	4	4	3	4	3	2	2	2	3	2	1	3	3	3	3	3	2	2
3	5	3	4	15	1	3	3	4	3	3	2	1	3	2	1	2	2	2	2	4	3	4	3	2	2	3	1	3	4	2	4	2	4	2	4	1	5	5	3	2	1	1	3	1	1	2	1	1	2
1	1	1	1	4	0	3	3	4	2	2	2	2	1	3	1	1	2	2	1	2	1	1	2	2	1	1	1	1	1	4	4	4	4	4	4	4	4	4	4	2	3	1	3	3	2	2	3	1	2
2	1	1	1	5	0	3	2	2	3	2	2	2	3	3	3	3	3	3	2	3	2	2	3	3	2	4	4	4	4	3	3	3	2	2	2	1	4	4	4	2	2	1	2	1	2	2	2	1	2
1	1	1	1	4	0	3	2	3	2	2	3	2	2	2	1	2	1	1	1	2	1	1	2	2	1	1	1	1	1	3	4	4	4	4	5	3	5	5	4	1	1	3	3	4	3	4	2	1	2
2	1	1	1	5	0	3	3	3	2	3	2	2	2	3	2	3	4	4	3	2	1	1	2	3	2	4	3	2	1	2	5	4	4	3	3	3	4	4	4	2	1	2	3	2	3	2	2	1	2
1	1	1	1	4	0	3	2	3	2	2	3	2	3	3	1	3	3	3	2	3	3	3	2	2	3	3	3	3	2	2	4	4	3	2	2	2	5	5	3	2	2	2	3	1	1	1	1	1	1
3	3	1	2	9	1	4	2	3	4	2	2	2	2	2	2	2	3	2	2	3	1	2	3	3	2	1	2	2	2	3	4	4	3	3	3	2	4	3	4	2	2	3	2	3	3	3	3	3	2
2	1	2	1	6	0	2	3	1	2	3	1	1	2	2	3	2	4	3	4	3	3	3	3	2	3	2	2	2	2	4	4	4	4	3	3	3	3	2	2	2	2	3	3	1	2	1	2	1	2
2	1	1	1	5	0	3	3	2	2	3	2	1	2	3	2	5	2	3	3	2	2	2	3	3	2	1	1	2	1	3	5	4	4	3	4	2	4	4	4	2	1	4	3	3	1	3	2	1	2
2	1	1	1	5	0	3	3	3	3	3	2	2	3	2	3	2	2	3	3	2	3	2	1	2	2	3	2	3	2	2	4	3	4	2	2	2	4	4	4	2	2	2	2	1	1	2	1	1	1
1	1	1	0	3	0	4	4	4	3	4	1	1	1	1	1	2	2	1	1	3	3	3	3	3	2	2	2	2	2	2	3	2	2	1	2	2	4	4	4	1	1	1	1	1	1	1	1	1	2
3	1	3	5	12	1	3	2	2	4	2	2	1	3	3	2	3	3	4	4	2	2	3	3	3	4	4	3	3	3	4	4	4	4	3	4	3	3	3	3	3	2	2	2	1	2	3	1	1	2
2	1	1	2	6	0	2	2	2	2	3	3	4	2	2	3	2	3	4	3	2	2	2	2	2	4	4	3	2	4	2	4	4	4	3	3	2	3	3	4	2	2	3	2	1	2	2	1	1	2
1	1	1	1	4	0	3	3	2	3	3	4	4	2	2	2	2	3	3	2	1	1	2	3	3	1	1	1	1	1	5	5	4	4	2	2	1	3	2	3	4	2	3	4	3	4	4	1	2	2
2	1	1	0	4	0	4	4	4	1	4	2	2	1	3	1	1	2	2	1	1	3	2	3	2	2	3	2	3	1	4	3	4	4	4	4	3	3	3	2	4	2	3	2	4	2	3	1	1	2
3	5	3	4	15	1	4	3	3	2	2	2	2	1	3	3	3	3	2	2	2	1	1	2	3	2	2	2	2	2	2	4	4	4	3	4	2	4	5	4	2	2	1	3	1	2	1	2	1	2
1	1	1	0	3	0	3	3	2	2	3	2	2	2	2	2	2	2	2	5	5	3	3	5	2	4	4	3	3	3	2	4	4	3	2	3	3	3	3	3	2	2	2	3	2	2	2	1	1	2
2	1	1	1	5	0	2	2	3	4	2	2	2	3	2	2	3	4	4	2	4	2	3	3	3	3	2	2	4	1	1	3	4	2	2	2	2	5	5	5	1	1	1	2	1	2	2	1	1	2
1	1	1	1	4	0	3	2	3	3	2	3	2	3	3	2	2	3	3	2	2	1	1	3	3	4	4	3	4	2	1	3	3	4	3	3	2	5	4	4	1	2	1	2	2	1	2	2	1	2
1	1	1	0	3	0	3	4	4	1	4	4	2	1	2	1	4	2	2	2	3	2	2	4	4	1	1	1	2	1	2	5	4	4	4	4	2	3	4	4	1	2	1	4	2	3	2	1	1	2
1	1	1	0	3	0	4	3	1	3	3	3	1	3	3	3	2	3	3	1	3	2	2	3	3	2	2	2	3	2	2	5	4	4	3	3	3	5	5	5	1	1	1	2	2	1	2	1	1	2
2	2	1	1	6	0	3	3	3	3	2	2	1	2	3	2	2	3	2	2	2	3	2	3	3	2	2	3	3	2	2	2	2	2	3	2	1	4	4	4	1	1	1	2	1	2	1	1	1	2
2	1	1	2	6	0	3	3	3	2	2	2	2	2	3	3	3	3	3	4	5	4	4	4	3	5	5	5	5	4	1	3	2	2	2	2	1	3	3	4	2	1	2	2	1	1	2	1	1	2
1	1	1	0	3	0	2	2	3	4	1	2	1	4	4	3	4	3	4	5	3	3	3	4	4	5	4	4	4	3	1	4	3	2	1	3	2	4	5	5	2	1	2	2	2	2	1	1	1	2
1	1	1	0	3	0	3	3	2	2	2	2	1	2	2	2	2	3	3	3	3	3	4	3	3	3	2	2	3	2	3	4	3	3	2	3	3	4	4	3	2	2	2	2	2	2	1	1	1	2
2	1	1	0	4	0	2	2	3	3	1	3	1	4	3	3	4	5	4	3	5	3	4	5	4	2	3	3	4	4	1	3	2	2	1	2	2	5	5	4	2	1	2	1	1	1	1	2	1	2
2	1	1	1	5	0	3	2	3	3	4	2	1	2	2	1	2	2	3	2	2	2	2	3	4	2	1	2	2	2	4	4	3	4	3	4	2	4	3	3	3	1	2	3	2	2	2	1	2	2
3	2	1	1	7	1	3	1	2	3	2	2	2	3	2	2	2	4	4	4	4	3	2	4	4	1	2	4	3	1	1	4	3	2	3	4	3	4	4	3	1	1	2	2	1	1	2	1	1	2
3	3	1	2	9	1	4	3	4	1	4	4	1	1	1	3	2	1	2	2	3	3	3	2	1	2	3	2	2	3	2	4	3	4	4	4	4	3	5	4	4	3	2	2	1	1	3	3	2	1
2	1	1	1	5	0	3	3	3	1	2	1	1	1	2	1	2	2	2	3	2	2	2	3	3	3	4	4	4	3	5	4	4	4	3	4	4	4	4	3	3	3	3	3	3	2	1	2	2	1
1	1	1	0	3	0	2	2	4	3	2	2	1	3	3	3	3	3	3	3	4	2	3	3	3	4	4	3	4	4	1	3	1	2	2	1	1	5	5	5	1	1	4	2	2	1	2	1	1	2
2	1	1	1	5	0	4	3	3	4	4	1	1	4	4	2	3	3	2	5	3	3	3	4	4	4	3	2	3	2	1	4	4	3	4	4	1	5	4	4	1	1	2	2	2	2	1	1	1	2
3	1	1	0	5	0	3	3	3	4	2	2	2	3	3	2	3	2	2	2	3	2	3	3	3	2	2	1	3	2	2	4	3	2	1	2	2	4	4	4	2	1	1	3	2	2	1	1	1	2
4	1	1	1	7	1	4	4	3	3	4	3	2	2	1	1	1	2	2	1	2	2	1	1	1	1	1	2	2	1	5	3	4	4	4	4	4	5	5	5	3	2	3	3	3	1	2	1	1	2
1	1	1	0	3	0	3	3	3	3	3	2	2	3	2	3	2	2	3	3	2	2	2	2	2	3	3	2	3	2	2	3	3	2	1	2	1	4	3	3	1	1	1	2	1	1	1	1	1	2
1	1	1	1	4	0	3	4	3	2	4	4	4	2	2	1	3	2	2	2	2	2	3	2	3	2	2	1	2	2	4	4	4	4	4	4	3	3	3	3	4	4	4	4	4	4	3	2	2	2
2	2	1	3	8	1	2	2	2	3	3	2	2	3	3	2	3	4	4	4	3	3	3	3	4	3	2	3	2	2	2	3	2	3	2	3	2	4	4	3	2	1	1	1	1	1	1	1	1	2
3	3	2	2	10	1	3	3	3	4	4	2	2	3	3	3	3	4	2	3	3	3	3	3	1	4	4	4	4	4	1	4	4	2	1	3	4	4	4	3	3	1	1	2	2	1	1	1	1	2
3	1	1	0	5	0	2	3	3	1	4	4	3	2	2	3	3	2	4	3	3	3	3	4	2	2	2	2	1	2	4	4	4	4	2	3	2	3	2	1	3	2	2	2	3	1	2	3	1	2
3	1	1	1	6	0	2	1	1	3	1	1	1	3	3	4	3	3	4	4	3	3	3	4	4	5	5	3	5	4	2	4	3	2	2	2	1	5	5	5	1	1	1	2	1	1	1	1	1	2
1	1	1	1	4	0	3	4	3	3	4	3	3	3	2	2	2	2	3	2	2	2	2	3	3	1	1	2	1	1	3	4	3	3	3	3	3	3	4	3	2	2	2	2	2	1	2	2	2	2
1	1	1	2	5	0	2	2	2	3	2	2	1	3	3	2	2	4	4	4	3	3	3	3	5	4	5	5	4	4	2	4	3	3	2	3	2	4	4	4	1	1	1	2	1	1	1	1	1	2
1	1	1	0	3	0	4	4	4	1	4	4	2	2	2	3	1	3	2	4	1	1	1	1	1	1	1	1	1	1	4	4	2	4	3	3	4	5	5	5	2	1	3	2	4	4	1	1	1	2
1	1	1	5	8	1	3	3	3	2	2	1	1	4	3	3	4	4	3	2	2	2	2	4	4	2	2	2	2	4	2	4	3	3	3	3	4	4	4	3	2	2	4	3	2	1	2	1	1	2
1	1	1	0	3	0	3	2	3	2	3	2	2	2	2	1	2	3	3	3	2	2	2	3	3	1	1	3	2	1	2	5	5	5	5	5	5	4	4	4	2	3	3	3	4	4	4	2	3	2
1	1	1	1	4	0	4	3	3	2	3	2	3	2	2	1	2	2	2	2	3	2	2	4	4	1	1	1	2	1	3	4	4	4	3	4	3	4	4	4	3	2	2	3	3	2	1	1	1	2
3	2	3	3	11	1	3	3	2	1	4	2	2	1	1	1	2	3	4	2	2	2	2	3	3	2	2	2	2	2	4	4	2	4	4	4	2	4	4	4	2	2	3	3	4	2	2	1	1	2
1	1	1	1	4	0	3	3	2	3	3	2	2	3	2	2	2	3	3	2	4	4	4	3	3	3	3	3	3	2	1	3	2	2	1	3	2	5	5	4	1	2	3	2	1	1	2	1	1	1
2	1	1	1	5	0	4	4	4	3	3	1	1	3	2	2	3	2	1	1	2	2	1	3	3	1	1	1	1	1	2	5	4	4	3	4	3	4	4	4	1	1	1	4	3	1	2	1	1	2
4	2	3	1	10	1	3	3	3	2	1	2	1	2	2	1	3	3	3	2	3	3	3	4	3	1	1	1	3	2	2	5	3	2	2	3	1	4	4	4	2	1	1	3	2	1	2	1	1	2
3	5	1	3	12	1	2	3	2	2	4	3	3	1	2	1	3	1	2	2	3	3	2	3	4	1	1	1	2	2	3	4	4	2	2	3	2	2	2	3	3	2	4	2	2	2	3	2	1	1
1	1	1	0	3	0	3	3	3	4	1	1	1	3	4	3	2	3	2	3	4	2	3	5	5	5	5	5	5	3	1	3	3	2	2	2	2	5	5	5	1	1	2	2	1	1	1	1	1	2
1	1	1	0	3	0	3	3	4	2	2	2	1	2	4	2	2	2	2	1	3	2	3	4	4	3	3	2	2	1	3	4	4	3	3	4	3	4	4	4	2	1	2	2	3	1	1	1	1	2
1	1	1	3	6	0	4	4	2	2	4	2	2	1	1	1	2	3	3	2	1	1	1	1	2	2	2	2	2	2	3	4	3	4	4	4	3	3	3	3	2	2	3	3	3	2	2	2	1	2
2	1	1	0	4	0	3	2	2	3	3	1	1	3	3	3	2	4	3	3	4	4	4	4	4	4	4	3	3	2	1	3	2	2	1	1	2	4	4	5	1	1	2	1	1	1	2	1	1	1
2	2	1	0	5	0	3	3	4	1	3	2	2	1	2	1	2	2	2	2	3	3	3	3	3	1	1	1	1	1	3	4	4	3	2	3	3	4	4	3	1	2	1	2	2	1	2	1	1	2
2	1	1	1	5	0	2	2	2	3	3	1	3	2	2	3	5	5	5	5	5	5	5	5	5	5	5	5	5	5	2	3	3	2	2	2	2	3	3	3	2	2	2	2	2	2	3	2	2	2
2	1	1	0	4	0	4	4	4	3	1	4	1	3	3	3	1	2	1	1	1	2	2	4	5	1	1	1	1	1	5	4	4	4	5	4	3	4	4	3	4	4	1	3	1	1	2	1	3	2
2	1	1	2	6	0	2	2	1	1	4	3	3	1	1	3	4	4	2	3	3	2	3	3	3	1	1	1	3	1	2	4	4	3	2	3	4	3	2	2	2	1	2	2	1	2	3	1	1	2
1	1	1	0	3	0	3	3	3	4	2	1	1	3	4	3	2	3	4	3	4	2	3	3	3	4	4	4	4	3	1	3	3	3	2	3	2	5	5	5	1	1	1	2	1	1	2	1	1	2
3	4	1	3	11	1	2	3	2	3	2	2	3	3	3	3	4	3	3	3	5	2	4	4	4	4	3	2	4	4	3	3	2	2	2	2	2	3	3	3	2	1	2	2	1	1	1	1	1	2
1	1	1	0	3	0	3	2	2	3	3	3	1	3	3	2	2	2	1	3	2	3	3	3	5	4	3	4	4	2	1	4	3	2	2	3	2	4	4	4	2	1	1	2	1	1	2	1	1	2
2	2	1	0	5	0	4	4	4	1	4	4	2	1	2	2	1	1	1	2	2	2	2	1	1	1	1	1	1	1	5	4	3	3	3	3	3	3	3	2	3	2	4	2	4	2	2	2	2	2
2	2	1	1	6	0	4	4	3	2	3	2	2	2	2	2	2	2	2	2	2	2	2	2	1	2	2	1	2	1	2	3	3	3	2	2	2	5	5	4	2	1	2	2	2	2	2	1	1	2
3	1	1	2	7	1	3	2	4	3	1	2	1	3	2	2	3	3	3	3	2	2	2	3	3	3	2	2	2	2	2	4	4	4	3	3	2	4	4	5	2	1	4	4	4	2	3	2	1	2
2	2	2	0	6	0	4	2	3	2	4	2	1	2	2	2	2	3	3	1	3	3	3	4	5	3	3	2	3	2	2	3	4	2	1	2	1	5	5	4	2	1	1	2	3	1	1	1	1	1
2	2	1	1	6	0	3	3	2	1	3	2	2	1	2	1	2	4	2	1	2	2	2	3	2	1	1	1	1	1	5	5	4	4	5	5	4	4	4	2	2	2	4	3	3	2	4	2	1	2
2	1	1	1	5	0	2	2	2	3	2	2	2	3	3	3	3	4	4	4	2	2	3	3	4	3	4	3	3	5	1	4	3	4	4	3	3	4	4	4	2	2	3	2	1	1	1	1	1	2
2	1	1	0	4	0	3	4	3	1	4	2	1	2	2	1	2	2	2	1	2	2	2	3	3	1	1	1	1	1	4	4	4	4	4	4	4	3	3	2	3	2	2	2	1	1	2	1	2	2
3	1	2	1	7	1	3	3	2	2	2	2	2	1	3	1	2	3	2	1	3	4	2	2	2	2	2	1	4	1	1	3	2	4	2	2	2	5	5	5	1	1	2	2	1	1	2	3	1	2
3	4	1	1	9	1	3	2	2	3	2	2	2	3	3	3	3	4	4	3	3	2	3	3	3	2	2	2	3	3	1	3	3	3	2	2	2	4	4	4	1	1	2	2	2	1	2	1	1	2
1	1	1	1	4	0	3	3	2	1	4	3	3	2	2	1	2	2	2	1	1	2	2	4	4	1	1	1	1	2	4	4	4	4	4	4	4	4	4	1	3	2	3	4	3	2	2	1	1	2
4	5	1	6	16	1	4	4	4	2	4	2	1	3	4	3	1	2	1	1	2	3	3	1	2	1	1	1	1	1	1	5	5	3	4	4	1	5	4	3	4	4	4	4	4	4	1	1	1	2
3	1	2	3	9	1	3	4	2	3	4	3	3	4	2	1	2	4	3	4	2	2	2	2	3	2	3	3	2	3	5	4	4	4	4	4	4	4	4	2	3	3	1	3	1	2	3	1	1	2
1	1	1	1	4	0	3	3	2	4	2	2	1	4	4	4	2	3	3	2	3	2	2	3	4	2	3	3	3	5	4	3	3	3	4	3	2	3	3	3	2	1	3	2	1	2	1	1	1	1
3	1	2	1	7	1	3	3	3	1	4	3	2	2	2	1	2	2	3	2	2	2	2	3	3	2	2	2	2	1	2	4	3	4	3	3	3	3	3	3	2	2	2	2	2	3	2	2	1	2
1	1	1	1	4	0	4	4	4	3	2	3	1	3	2	3	1	2	2	2	2	1	1	1	2	2	2	2	2	2	2	4	4	4	2	2	2	3	3	5	2	2	2	2	2	1	2	2	1	2
1	1	1	2	5	0	2	3	2	3	2	2	2	3	3	3	3	3	2	3	2	2	2	2	2	3	4	3	3	2	1	3	3	3	2	2	2	5	5	5	2	1	2	2	2	3	2	1	1	2
2	1	1	2	6	0	3	4	4	4	4	2	1	3	3	3	2	2	2	3	2	2	1	5	5	4	2	2	2	3	2	4	4	4	3	3	3	5	5	5	2	2	4	3	3	2	2	1	2	1
1	1	1	0	3	0	3	3	4	3	2	2	1	2	2	1	2	3	3	3	2	3	3	3	2	2	2	2	3	2	3	3	2	2	1	2	1	5	5	5	2	1	2	2	1	1	2	1	1	2
1	1	1	1	4	0	2	2	1	1	4	1	2	1	1	1	3	3	4	2	3	2	2	4	1	1	1	1	1	1	5	3	4	3	2	2	2	3	2	1	2	1	1	2	3	4	3	1	2	2
3	5	1	4	13	1	3	4	2	3	2	2	1	3	3	2	2	2	2	2	3	2	2	3	4	3	2	2	3	2	2	3	4	3	3	2	3	4	4	4	2	2	1	2	2	2	2	1	1	2
2	1	1	1	5	0	4	3	3	2	3	4	4	1	1	1	2	2	1	2	2	3	3	3	3	1	1	1	1	1	1	3	4	4	3	4	4	4	4	3	2	3	2	2	2	2	2	1	1	2
2	1	1	1	5	0	3	3	2	2	3	2	2	1	2	2	2	3	2	3	3	3	3	3	3	2	2	2	2	2	1	4	4	3	2	2	2	4	3	4	1	1	3	4	1	1	1	1	1	2
3	2	2	4	11	1	2	3	3	3	2	2	2	3	3	2	4	4	3	4	3	2	3	4	3	2	3	3	3	2	2	3	2	3	2	2	1	4	3	4	2	1	1	2	1	1	2	1	1	2
3	4	2	3	12	1	4	4	4	4	3	2	1	4	3	1	1	2	2	1	2	3	2	3	3	2	2	2	2	2	1	4	3	2	2	2	1	5	5	4	2	1	1	2	1	1	2	1	1	2
2	3	1	1	7	1	3	2	2	3	2	2	2	2	2	2	3	3	4	3	3	3	3	4	4	1	1	1	2	1	2	3	3	3	2	3	2	4	4	4	1	1	1	1	1	2	1	1	1	1
2	2	1	1	6	0	2	2	3	3	2	2	1	3	4	2	3	4	5	1	4	5	5	3	4	4	4	4	4	3	1	3	3	1	1	1	1	4	4	5	1	1	2	1	1	1	1	1	1	2
2	1	1	2	6	0	3	2	2	3	1	1	1	4	4	4	3	2	5	3	3	2	2	3	4	4	4	5	4	4	1	2	2	1	1	2	1	5	5	5	1	1	2	2	1	1	1	1	1	1
3	1	1	2	7	1	3	4	4	2	2	3	3	1	2	1	3	3	2	1	1	1	1	3	2	1	1	1	1	1	1	4	4	5	5	4	4	5	5	3	2	3	4	4	2	2	4	3	3	2
3	2	1	4	10	1	3	2	3	1	2	2	1	2	2	1	2	3	3	1	2	2	2	3	3	2	2	2	1	1	3	4	4	3	3	4	4	4	4	3	2	2	3	4	2	3	2	1	1	2
2	2	1	1	6	0	3	3	2	3	3	3	3	3	3	3	2	3	3	2	2	1	2	3	4	1	1	2	3	1	1	3	3	3	2	4	3	5	4	4	2	2	2	2	2	2	2	2	1	1
4	1	2	4	11	1	2	2	2	3	3	2	2	1	2	3	4	5	4	5	4	2	3	3	3	4	4	4	4	2	1	3	2	2	1	2	4	4	4	4	2	2	2	2	1	1	2	1	2	1
3	5	1	1	10	1	3	3	2	3	2	2	1	3	3	2	3	3	3	2	2	2	2	3	3	2	2	2	2	2	2	4	4	3	2	4	4	3	3	5	2	2	2	3	1	1	2	1	1	2
3	2	2	3	10	1	2	3	3	3	3	3	3	3	3	3	3	3	3	5	2	2	3	2	3	4	5	5	4	1	2	4	4	3	3	4	2	3	4	5	1	1	4	4	3	1	1	2	1	2
2	1	1	1	5	0	3	3	3	2	2	2	2	3	3	3	4	2	2	2	3	2	2	3	3	3	2	2	2	2	1	4	4	4	4	4	3	4	4	5	2	2	2	3	3	3	2	1	2	2
2	3	1	1	7	1	4	4	4	1	4	3	2	1	2	1	1	2	1	2	2	2	2	2	3	2	2	3	2	4	2	4	4	4	4	4	3	4	4	3	3	2	1	4	1	2	2	1	1	2
3	2	1	1	7	1	2	2	1	4	3	1	2	3	2	3	3	3	4	4	2	2	3	3	3	4	5	5	5	5	3	4	3	4	3	3	2	3	3	4	2	1	1	2	2	3	2	2	1	2
3	3	3	3	12	1	4	4	4	3	3	1	1	3	3	3	1	1	1	1	1	1	1	2	1	2	2	1	2	2	2	4	4	4	4	4	4	4	4	4	1	2	3	3	3	3	3	3	1	2
3	5	3	4	15	1	3	3	3	3	2	3	1	3	3	3	2	3	3	2	3	3	3	3	3	1	1	1	1	1	2	3	3	3	3	3	2	5	4	5	2	2	1	2	2	1	1	1	1	2
1	1	1	0	3	0	3	2	3	3	2	1	1	3	3	3	2	3	3	3	2	1	2	3	3	3	3	2	3	2	2	3	3	3	3	3	3	5	4	4	1	2	1	2	2	2	2	1	1	2
1	1	1	0	3	0	4	4	4	2	3	3	2	1	1	1	1	1	1	1	1	1	1	1	1	3	2	3	2	1	4	4	4	4	4	4	4	3	3	3	3	3	2	3	3	4	3	3	4	2
1	1	1	1	4	0	4	4	2	1	4	4	3	1	1	1	1	2	4	2	2	2	1	2	3	2	2	2	2	2	5	4	4	4	4	4	4	4	4	2	3	4	4	3	3	3	4	2	1	2
1	1	1	1	4	0	2	1	2	3	2	2	1	3	3	3	2	2	3	2	3	2	3	4	4	4	4	4	4	4	1	2	2	3	1	2	2	4	4	4	1	1	2	2	2	1	1	1	1	1
1	1	1	2	5	0	3	2	1	3	3	2	1	3	3	1	2	3	4	2	2	2	2	2	3	1	2	2	2	2	3	5	4	3	3	4	3	3	4	2	2	2	2	3	1	1	2	2	1	2
2	2	1	1	6	0	3	3	3	3	1	2	1	2	3	1	2	2	2	1	2	1	1	3	4	2	1	1	1	2	2	4	4	4	3	3	3	4	3	4	2	2	2	3	3	3	2	2	2	2
3	2	1	1	7	1	3	4	3	3	2	1	1	3	3	2	2	1	1	2	2	1	1	3	3	2	2	1	2	1	3	4	3	4	4	4	4	4	5	4	2	2	2	3	4	2	2	3	1	2
3	2	1	1	7	1	4	4	3	1	4	3	3	1	2	2	2	2	2	2	2	2	3	1	1	3	2	2	2	2	4	5	4	5	4	4	4	3	3	1	3	4	2	3	3	3	4	4	2	1
1	1	1	1	4	0	4	2	4	3	3	3	1	2	1	1	1	2	3	1	3	3	3	2	3	2	2	1	2	1	2	4	4	2	4	3	2	4	4	5	2	1	3	3	2	1	2	2	1	2
1	1	1	2	5	0	2	1	2	3	1	1	1	3	3	2	4	4	2	3	5	5	5	5	5	4	4	4	4	4	1	3	2	1	1	1	2	4	4	5	1	1	1	2	1	1	2	1	1	2
2	1	1	1	5	0	4	4	3	2	2	2	1	2	3	2	2	2	2	1	2	3	3	2	4	2	1	2	2	1	1	4	4	2	2	3	1	4	4	5	1	1	2	3	2	1	2	1	1	1
2	1	2	0	5	0	2	1	1	1	3	2	3	2	2	1	3	3	3	3	5	4	5	5	5	4	3	2	4	5	2	4	2	1	2	2	2	4	4	4	2	1	1	2	1	1	2	1	1	2
1	1	1	2	5	0	3	3	3	4	3	1	1	3	3	1	1	2	2	2	3	1	1	3	3	4	4	3	4	2	1	3	3	2	2	2	2	5	4	5	2	1	2	2	1	2	1	4	1	1
2	1	1	1	5	0	3	2	2	2	3	2	1	2	3	3	3	3	4	3	2	2	3	3	4	4	3	2	3	3	2	4	4	3	2	3	2	4	3	3	2	2	4	3	3	2	2	1	1	2
2	1	1	0	4	0	3	3	4	3	4	4	2	2	1	1	3	2	1	2	3	2	2	2	1	3	2	1	2	1	3	3	2	3	2	3	2	3	3	4	2	1	3	3	2	2	2	2	1	2
3	3	1	3	10	1	2	2	3	3	2	2	2	3	3	3	3	4	4	4	2	2	3	2	2	4	4	3	4	2	1	3	3	3	2	2	1	4	4	4	2	2	3	2	3	3	1	1	1	2
1	1	1	0	3	0	3	3	3	3	2	2	2	3	2	3	2	3	3	4	3	4	4	3	3	5	5	5	5	4	2	2	2	1	1	1	1	4	4	4	1	1	1	2	1	1	2	2	1	1
2	2	1	5	10	1	3	2	2	3	3	2	2	3	3	3	3	3	2	3	3	1	1	3	3	2	2	2	2	2	3	4	3	3	3	3	3	4	4	4	2	2	2	2	1	1	2	1	1	2
3	2	3	1	9	1	2	3	2	3	2	1	2	3	3	3	3	3	3	3	4	4	3	3	3	4	5	3	4	3	1	3	2	2	2	2	1	4	4	4	1	1	1	2	2	2	1	1	1	2
2	1	1	3	7	1	3	2	3	4	1	2	2	3	3	3	3	3	3	3	3	2	3	4	3	3	4	3	4	4	2	3	3	3	2	2	2	5	5	5	1	1	1	2	2	1	1	1	1	2
3	1	1	1	6	0	3	4	3	2	3	3	2	2	2	2	2	2	2	2	2	2	2	3	3	3	4	4	4	3	2	4	3	3	2	2	3	3	3	3	3	2	3	3	3	2	3	2	1	2
1	1	1	1	4	0	3	3	2	2	4	2	3	2	2	2	2	4	3	2	2	3	3	5	3	3	2	2	3	3	2	4	3	3	3	2	2	3	4	3	2	2	1	2	1	2	1	1	1	2
1	1	1	1	4	0	3	2	3	2	3	2	1	1	3	1	3	3	3	1	2	1	1	2	3	2	2	1	1	1	1	4	4	4	4	4	4	4	4	4	1	2	2	3	2	2	3	1	1	2
2	1	1	1	5	0	3	3	3	2	4	4	3	1	1	1	2	3	2	1	2	3	3	3	3	2	1	1	1	2	5	5	5	5	5	5	4	4	4	3	4	4	4	4	4	4	3	4	2	2
1	1	1	0	3	0	2	2	2	4	4	1	1	3	3	2	3	3	4	3	4	3	3	3	3	4	4	3	4	3	1	2	2	1	1	1	1	3	3	4	2	1	1	1	1	1	1	1	1	1
2	2	2	4	10	1	4	3	3	3	3	2	1	2	2	2	1	2	2	1	2	2	2	3	2	1	1	2	1	2	2	5	4	4	3	4	2	4	3	3	2	2	1	3	3	1	2	2	1	2
2	2	1	1	6	0	3	2	3	3	3	2	2	3	3	3	2	5	3	4	4	3	3	3	1	4	4	3	4	3	1	4	3	2	1	3	3	4	4	4	2	1	2	2	2	1	2	1	1	2
3	1	1	2	7	1	4	4	4	3	2	2	1	3	3	3	2	2	2	1	3	3	2	3	4	1	2	2	2	3	2	4	4	4	3	4	2	5	5	5	2	1	1	2	2	1	1	1	1	1
3	3	1	1	8	1	3	4	3	1	3	3	3	1	2	1	2	4	3	1	4	3	3	2	3	1	1	3	1	1	1	4	2	1	2	3	2	4	4	4	1	2	2	3	1	3	2	1	1	2
2	1	2	1	6	0	3	3	3	3	3	2	1	3	2	2	2	2	3	2	2	2	3	3	3	1	2	2	2	2	2	4	3	3	3	4	3	4	4	4	3	2	3	2	3	1	3	2	1	2
2	1	1	0	4	0	4	4	2	3	2	2	1	3	3	2	2	3	3	2	3	2	3	4	4	1	1	1	4	4	2	4	4	4	3	3	2	3	3	4	2	1	1	1	3	1	1	1	1	1
3	2	1	2	8	1	3	3	3	1	3	3	2	1	2	1	2	3	2	2	2	3	2	1	1	1	1	1	1	1	4	5	4	4	4	4	4	3	3	2	3	3	4	4	4	3	2	1	1	2
2	1	1	2	6	0	2	1	3	3	1	1	1	4	4	4	3	4	5	4	3	2	2	3	4	4	4	4	4	3	1	3	3	3	2	3	1	5	5	5	2	1	1	2	1	1	1	1	1	2
3	5	1	4	13	1	2	2	1	2	1	2	2	2	3	2	4	4	3	5	4	3	4	5	3	3	3	3	2	2	3	3	2	3	2	4	2	4	4	4	3	2	1	2	1	2	1	1	2	1
2	1	1	0	4	0	4	3	3	3	4	3	3	3	1	1	2	2	2	3	2	3	3	2	1	1	1	1	1	2	5	3	4	4	4	4	4	3	3	2	4	4	3	3	4	4	3	4	3	2
1	1	1	0	3	0	3	4	3	2	2	2	2	1	2	1	2	2	1	1	3	3	3	2	4	1	1	1	1	1	1	4	3	2	2	3	2	4	4	4	2	2	3	3	3	3	3	3	1	2
3	3	2	2	10	1	3	2	2	3	3	3	2	2	2	1	3	2	3	1	2	2	2	3	3	2	1	2	2	2	3	5	3	3	4	4	3	4	3	3	3	1	1	4	1	2	3	1	1	2
2	1	1	0	4	0	3	2	3	3	2	3	2	3	3	1	2	3	4	3	3	2	2	3	3	3	4	5	5	5	3	4	2	2	1	2	1	4	4	4	2	1	2	2	2	1	1	1	1	2
2	1	1	1	5	0	3	4	4	3	2	2	2	3	3	3	2	2	2	2	2	3	3	4	4	1	1	1	1	2	2	4	4	4	3	4	3	4	4	5	2	2	2	3	3	1	3	1	1	2
3	3	2	0	8	1	2	3	3	3	2	2	1	2	3	2	3	3	2	2	2	2	2	3	2	3	2	2	2	2	2	4	3	4	4	5	3	4	4	3	2	3	3	3	2	3	3	2	2	2
4	4	2	4	14	1	3	3	2	2	2	1	1	3	3	2	2	2	4	3	3	2	1	3	3	3	3	2	3	2	2	3	3	3	2	2	2	4	4	5	2	2	1	2	2	2	1	1	1	2
2	1	1	3	7	1	3	3	3	1	4	3	2	2	2	3	2	3	2	2	2	3	3	2	2	3	3	2	2	4	4	4	4	4	4	4	4	2	2	1	3	4	3	4	2	4	3	2	3	2
3	1	2	1	7	1	2	2	3	4	1	1	1	4	4	4	2	5	4	4	4	2	3	4	3	5	5	5	5	5	1	2	2	2	2	2	3	5	5	5	1	1	1	2	1	1	2	1	1	2
2	1	1	1	5	0	3	3	4	2	2	3	2	2	3	1	3	3	3	2	3	2	2	2	3	4	2	1	2	3	2	4	3	4	2	4	1	4	4	3	2	1	1	2	1	1	1	1	1	2
3	2	1	4	10	1	4	4	4	2	3	3	2	1	2	1	1	2	2	1	1	1	1	2	3	1	1	1	1	1	5	4	4	5	4	4	3	4	4	3	3	2	1	2	4	1	4	1	1	2
1	1	1	0	3	0	4	3	3	3	2	2	1	3	3	2	1	3	2	2	2	2	2	2	3	2	2	2	3	3	3	3	3	3	2	2	3	4	4	4	2	2	1	2	2	1	1	1	1	2
3	2	1	0	6	0	3	3	3	3	3	2	1	3	2	1	2	1	1	1	1	1	1	3	2	1	1	1	1	1	3	4	4	4	4	4	4	5	5	5	1	2	2	2	2	2	2	1	1	2
2	1	1	1	5	0	3	3	3	2	3	3	3	2	3	1	2	2	2	3	2	3	2	3	2	2	3	2	1	3	4	4	4	4	3	4	3	5	5	5	4	4	2	4	4	4	3	1	2	2
1	1	1	2	5	0	4	4	2	2	3	3	2	2	2	2	2	2	2	1	1	1	1	3	3	1	1	1	1	1	2	4	5	5	4	4	4	5	5	5	3	3	4	4	4	3	3	3	3	2
2	1	1	2	6	0	3	3	3	3	2	2	2	3	2	2	4	3	2	3	3	3	3	4	4	2	2	2	3	2	1	4	4	4	3	4	3	5	5	4	1	2	2	4	3	2	3	3	1	2
2	1	1	0	4	0	3	4	4	3	3	3	1	2	2	2	2	1	1	2	2	2	2	1	1	4	3	2	4	3	2	4	4	3	2	2	1	4	4	3	2	1	1	3	1	1	1	1	1	2
4	4	3	3	14	1	2	2	2	2	2	2	1	2	3	2	3	3	4	4	4	2	3	4	4	2	2	3	3	1	2	4	3	3	2	3	2	4	4	4	2	1	3	2	2	1	1	1	1	2
2	1	1	1	5	0	4	3	3	3	3	3	3	2	1	1	2	2	3	3	3	1	1	1	2	3	3	2	2	2	2	3	3	4	2	3	2	4	4	4	2	2	2	2	2	2	2	1	2	2
1	1	1	1	4	0	2	2	3	3	2	2	2	3	3	3	3	3	2	2	3	3	3	5	5	4	4	4	4	4	2	2	3	3	1	1	2	4	4	4	1	2	1	1	1	1	1	1	1	1
1	1	1	1	4	0	3	3	3	1	4	2	2	1	1	1	2	3	3	1	2	2	2	3	2	2	1	2	2	1	3	4	4	4	3	3	2	3	3	3	2	2	4	2	2	3	1	1	2	2
3	3	3	1	10	1	4	3	4	2	4	3	2	2	2	1	2	2	2	2	2	1	1	2	3	1	2	1	1	2	4	4	4	4	4	4	4	3	4	3	2	2	3	2	4	3	2	1	1	2
3	2	1	1	7	1	2	2	2	3	2	2	2	3	3	3	4	4	4	4	4	3	5	5	4	5	5	5	5	5	1	2	2	1	1	1	2	4	4	4	1	1	1	1	1	1	1	1	1	1
2	1	1	1	5	0	3	2	2	3	2	2	2	3	3	3	3	4	2	2	3	3	3	4	4	2	2	2	2	2	1	2	2	2	3	3	2	5	4	4	4	1	2	1	1	4	1	1	1	2
3	3	2	3	11	1	3	2	2	3	1	1	1	3	4	4	3	3	2	3	2	1	2	2	3	2	2	2	2	2	1	4	4	3	3	3	3	5	5	4	2	2	2	2	2	2	3	2	1	2
3	3	1	3	10	1	1	2	1	3	3	2	2	3	2	2	4	5	5	5	4	2	2	3	3	5	5	5	5	5	1	3	2	2	2	2	2	5	5	5	1	1	1	1	1	2	1	1	1	2
3	5	3	4	15	1	3	3	1	3	4	1	1	3	2	1	4	3	3	3	5	3	3	3	1	4	4	4	4	3	1	5	3	3	2	4	2	3	3	4	1	1	2	2	1	1	1	1	1	2
1	1	1	0	3	0	2	2	2	3	2	2	2	3	3	3	3	4	3	3	3	3	3	4	4	5	5	5	5	4	1	2	2	1	1	1	1	4	4	4	2	2	1	2	1	2	2	1	1	2
3	5	3	4	15	1	3	2	3	3	2	1	1	3	3	2	3	2	3	3	2	2	2	5	5	3	4	2	4	2	1	4	3	2	2	1	2	4	4	4	1	1	1	2	1	1	2	1	1	2
1	1	1	1	4	0	3	3	3	1	4	3	4	4	4	1	3	3	3	2	2	3	3	3	3	2	1	1	1	1	3	5	4	4	4	4	3	3	3	3	3	2	1	4	1	1	1	1	1	2
1	1	1	0	3	0	4	3	4	2	4	4	1	1	1	1	1	1	2	1	2	2	2	2	1	1	1	1	1	1	5	4	4	4	4	4	4	3	3	3	3	3	3	3	3	1	3	3	1	2
2	1	1	3	7	1	3	3	3	1	3	3	2	1	1	1	3	2	1	2	3	1	1	2	2	2	2	2	2	2	2	4	4	4	4	4	4	4	4	4	2	2	3	2	3	2	2	2	1	2
2	1	1	0	4	0	4	3	4	1	4	3	2	1	1	2	2	2	2	1	2	1	2	3	3	1	1	1	1	1	4	4	3	4	3	4	3	4	4	3	4	4	3	3	4	2	1	1	2	2
1	1	1	1	4	0	4	4	4	3	2	2	1	3	3	3	1	1	1	1	1	1	2	3	2	1	1	1	1	1	2	5	4	3	4	4	3	3	3	4	1	2	3	3	3	2	4	2	2	2
3	2	1	1	7	1	4	3	4	2	3	3	2	1	1	3	1	1	2	2	2	3	2	1	3	1	2	1	1	5	5	5	5	4	4	4	4	3	3	2	3	3	4	4	4	4	2	1	3	2
2	1	1	0	4	0	4	3	3	1	3	2	1	1	2	1	1	1	1	1	3	3	3	3	2	1	1	1	2	1	5	5	5	2	3	5	2	5	5	3	4	3	3	4	1	1	4	1	1	2
1	1	1	1	4	0	4	4	4	2	3	3	4	1	1	1	1	2	2	1	3	2	3	3	2	2	2	2	2	1	1	4	4	3	4	4	3	4	5	5	2	2	2	2	3	2	2	2	3	2
1	1	1	0	3	0	3	2	3	2	4	4	4	1	1	1	2	3	3	1	3	1	1	1	5	2	3	3	2	2	1	5	4	4	3	4	3	3	4	3	3	2	2	2	2	1	2	2	1	1
3	1	1	1	6	0	3	3	3	3	4	3	1	2	2	1	1	3	2	2	3	3	3	3	3	2	2	2	3	2	1	3	3	2	1	3	2	4	4	5	1	1	2	2	1	1	2	1	1	2
4	1	2	1	8	1	2	2	2	2	3	2	2	2	2	2	4	3	3	4	2	2	2	3	3	3	4	4	3	4	3	3	4	4	3	3	3	3	3	3	2	2	2	3	2	2	2	1	1	2
1	1	1	1	4	0	3	2	3	3	2	2	1	2	3	2	4	2	2	2	3	3	3	3	4	2	2	1	3	2	1	3	3	2	3	3	2	4	4	4	1	1	2	2	1	1	1	1	1	1
2	3	3	3	11	1	3	3	3	4	3	3	3	3	3	3	3	3	3	2	2	2	2	3	3	2	2	2	2	2	2	4	4	4	3	4	3	4	4	4	2	2	3	4	2	2	1	1	1	2
1	1	1	0	3	0	3	3	3	3	3	2	2	2	3	2	2	3	2	2	2	2	2	3	3	2	2	2	2	3	4	4	4	4	4	4	3	4	4	4	2	2	3	2	2	2	2	2	2	2
2	2	1	1	6	0	3	3	3	3	3	4	3	2	3	2	1	1	3	3	3	3	3	2	1	2	4	2	2	1	2	5	5	3	4	4	3	3	3	3	2	2	4	4	1	2	2	3	1	2
2	1	1	1	5	0	3	2	2	3	3	3	4	3	1	3	2	2	2	2	3	3	3	3	3	2	2	2	2	2	1	4	4	4	3	4	4	3	4	3	3	1	4	4	4	1	2	1	1	2
3	3	3	3	12	1	2	2	2	3	3	2	2	3	3	2	4	4	3	5	5	4	4	5	5	5	5	5	5	4	2	4	3	3	2	3	1	4	4	4	1	2	2	2	2	1	2	2	1	2
1	1	1	2	5	0	3	3	4	3	2	2	1	2	3	2	3	2	2	1	3	3	3	3	2	1	1	1	1	1	3	3	3	4	4	3	3	4	4	3	2	2	1	2	2	1	3	2	1	2
1	1	1	0	3	0	3	3	3	3	3	2	2	2	3	3	3	2	2	4	2	2	2	3	3	3	3	3	4	4	2	4	4	4	3	3	2	3	3	3	2	3	3	2	2	3	2	2	1	2
2	1	1	0	4	0	2	3	3	3	4	2	2	3	2	3	4	2	4	4	3	2	2	3	5	4	5	5	5	5	1	3	2	3	3	2	2	4	5	5	1	1	2	2	2	2	1	2	1	2
3	5	1	0	9	1	2	2	2	2	4	3	3	2	2	3	4	3	4	4	4	2	3	3	3	5	5	3	3	3	4	3	2	3	3	3	2	1	1	1	2	2	2	1	1	3	1	1	2	-1
3	5	2	4	14	1	3	2	3	2	3	3	2	3	4	3	3	4	3	3	3	2	2	2	2	2	4	4	3	4	4	4	3	3	2	3	3	2	2	2	3	2	3	3	2	1	1	1	1	2
2	1	1	1	5	0	4	4	3	2	3	4	2	2	3	1	2	2	2	1	2	3	2	2	3	2	1	2	2	2	3	4	4	3	4	4	3	4	4	4	3	2	2	3	1	3	2	4	2	2
1	1	1	0	3	0	4	4	4	1	4	3	1	4	4	2	1	1	2	1	1	1	2	1	2	1	1	1	1	1	2	4	4	5	4	5	3	3	3	4	2	2	2	4	4	1	1	1	1	1
2	3	2	3	10	1	3	3	3	1	3	2	2	2	3	3	2	3	2	1	2	2	1	3	3	1	1	1	1	1	3	4	4	4	3	4	2	4	4	4	2	4	3	2	2	1	1	3	1	2
3	3	2	2	10	1	3	2	3	4	2	1	1	3	4	3	3	3	4	3	3	2	3	3	2	3	2	2	3	2	1	2	2	2	1	1	1	4	4	5	1	2	1	2	1	1	1	1	1	1
2	2	1	1	6	0	3	3	3	2	3	3	2	3	3	1	2	3	4	2	3	2	3	4	4	2	2	2	2	2	3	4	3	4	3	3	3	3	2	3	3	2	3	2	3	3	2	2	2	2
3	5	3	1	12	1	4	4	4	2	4	2	2	2	2	1	1	2	2	1	1	1	1	3	3	1	1	1	1	1	3	4	4	4	4	4	4	3	3	3	3	3	4	4	4	2	1	1	1	2
1	1	1	0	3	0	3	3	3	3	2	1	1	3	3	2	2	3	1	1	3	1	1	1	3	2	1	3	3	1	1	4	4	4	1	2	1	5	5	5	1	2	1	2	1	2	1	1	1	2
3	3	1	2	9	1	4	2	4	1	4	3	2	1	1	1	2	3	3	1	2	2	2	2	3	1	1	1	1	1	3	4	4	4	4	4	4	3	3	3	2	2	1	2	2	3	1	1	1	2
1	1	1	0	3	0	3	4	3	3	4	4	4	2	2	1	5	5	2	1	1	1	1	1	1	4	4	2	3	1	5	4	4	4	3	2	3	3	4	3	4	4	4	4	4	1	4	1	4	1
2	1	1	1	5	0	3	3	2	3	3	2	2	2	2	2	3	3	5	3	2	2	2	2	3	4	4	4	3	2	3	4	3	4	4	4	2	3	3	3	2	3	3	2	1	3	1	1	2	2
1	1	1	1	4	0	2	2	2	2	3	3	2	2	2	1	3	2	4	5	4	4	4	4	5	5	5	4	4	5	4	3	2	3	2	2	3	5	5	3	2	1	3	3	3	2	2	2	1	2
2	4	1	1	8	1	3	3	4	1	2	1	2	2	3	2	1	3	3	2	4	3	2	1	2	2	3	2	4	2	3	3	4	2	3	3	1	5	4	4	2	1	1	2	1	1	2	1	1	2
3	3	2	1	9	1	2	2	2	2	2	4	3	2	1	3	3	1	3	2	3	3	3	2	3	1	5	2	4	1	4	4	4	3	2	3	5	4	3	3	3	2	4	3	3	2	1	1	2	2
2	1	1	1	5	0	3	4	4	1	4	4	3	1	1	1	2	3	3	2	2	1	1	1	2	1	1	2	2	1	4	5	5	5	5	5	5	3	3	2	4	4	4	4	4	4	4	4	3	2
2	1	1	3	7	1	3	3	3	3	3	3	1	2	3	2	2	3	3	2	3	2	2	3	4	1	1	1	1	1	4	4	4	4	4	4	4	4	4	4	3	2	4	4	4	2	1	1	2	2
1	1	1	0	3	0	3	4	2	2	3	2	2	2	2	3	2	3	3	3	2	1	1	2	2	1	1	2	1	1	2	4	4	4	4	4	3	3	3	3	4	3	2	4	2	3	2	3	2	1
3	5	1	4	13	1	3	2	3	2	3	2	1	2	3	1	3	3	2	1	2	2	3	2	3	2	2	3	3	2	4	3	2	3	3	2	2	3	3	3	2	1	1	2	1	1	1	1	1	2
2	1	1	0	4	0	4	3	3	2	4	4	3	2	2	1	2	2	1	1	2	2	2	1	1	1	1	1	1	1	3	4	5	4	5	4	4	4	4	3	3	4	4	4	4	4	4	1	2	2
3	3	1	1	8	1	3	3	3	3	3	2	1	3	2	3	3	3	3	4	3	3	3	4	4	3	4	3	4	3	1	3	2	2	1	2	2	4	4	4	1	1	2	1	2	1	1	1	1	2
1	1	1	1	4	0	3	3	2	3	2	2	2	2	3	3	2	3	2	3	3	2	3	3	3	4	4	4	3	4	1	4	4	3	4	4	3	3	3	4	2	2	4	3	3	2	2	3	1	2
3	3	2	3	11	1	3	2	3	3	3	2	1	2	4	2	2	3	3	1	2	1	2	3	3	3	4	2	4	2	2	4	3	3	2	2	2	4	4	4	1	2	2	2	2	1	1	1	1	2
1	1	1	2	5	0	3	2	2	3	2	2	1	3	3	2	3	3	4	2	2	2	2	3	4	3	2	2	2	1	3	4	4	4	3	3	4	4	3	4	2	2	3	3	4	2	1	1	1	2
2	3	1	3	9	1	4	4	3	3	3	3	1	3	3	1	1	1	1	1	1	1	1	2	2	1	1	1	1	1	3	4	4	4	4	4	4	4	4	3	2	3	3	3	2	2	2	2	2	2
3	2	1	4	10	1	3	2	2	3	3	3	3	3	2	1	3	4	4	2	3	3	4	5	3	4	5	5	5	3	1	4	3	2	2	2	2	3	3	4	2	1	2	2	1	2	1	1	1	2
1	1	1	1	4	0	3	3	2	3	4	2	2	2	3	2	3	2	3	1	3	2	3	3	3	1	4	1	3	1	3	3	3	3	3	4	2	3	3	3	3	1	3	3	3	2	2	1	1	2
2	1	1	3	7	1	3	2	2	3	1	2	2	3	3	1	3	3	3	2	3	3	3	5	4	2	2	2	2	2	1	4	4	2	3	4	4	4	4	3	3	1	1	2	1	1	1	1	1	1
3	5	1	6	15	1	2	3	2	1	4	2	2	2	2	2	3	3	3	4	4	2	3	1	1	1	3	3	3	1	5	4	4	4	4	4	4	2	2	2	4	4	3	4	2	3	4	3	3	2
2	2	1	2	7	1	2	2	2	3	2	2	2	3	2	2	3	3	4	2	3	2	2	3	4	2	3	3	4	3	2	3	3	3	1	2	2	4	4	4	1	1	1	2	1	1	1	1	1	1
1	1	1	1	4	0	3	3	3	4	3	2	2	3	3	3	3	3	4	3	3	3	3	5	3	2	2	3	3	1	3	4	4	4	4	4	3	4	4	3	3	3	3	4	3	2	2	1	2	2
1	1	1	1	4	0	2	3	2	1	4	4	1	2	2	2	4	3	3	2	2	1	2	4	4	2	2	2	3	3	2	3	3	2	1	2	2	4	4	4	1	1	2	2	1	1	1	1	1	2
3	2	2	3	10	1	4	4	3	1	3	3	3	1	1	1	1	1	1	1	2	3	2	2	2	1	1	1	1	1	5	5	4	5	4	4	4	3	4	4	4	3	4	4	2	4	3	3	3	2
1	1	1	0	3	0	3	2	4	3	4	2	2	3	3	2	3	4	3	4	5	2	3	2	3	4	2	2	2	1	1	4	3	2	1	2	2	5	5	5	2	1	1	2	2	1	1	1	1	2
3	5	2	3	13	1	3	3	3	2	3	3	3	2	2	2	3	3	4	2	3	2	3	3	3	1	1	2	2	1	2	4	3	4	4	4	4	3	3	3	2	2	3	4	2	3	2	2	2	2
1	1	1	1	4	0	3	4	3	1	4	3	2	1	1	1	2	3	4	3	2	1	1	1	1	1	1	1	1	1	4	4	4	5	4	4	2	3	3	4	3	3	3	3	4	2	3	1	2	2
2	1	1	1	5	0	4	3	2	3	2	2	2	2	2	2	1	4	3	1	2	2	2	2	3	2	2	4	3	1	2	4	3	2	1	2	2	5	5	5	1	3	3	3	3	2	2	2	1	2
1	1	1	0	3	0	2	2	2	3	2	2	1	3	4	2	3	2	3	4	3	2	3	4	4	2	4	4	4	2	1	2	2	2	3	2	1	4	4	5	1	2	1	1	2	1	1	1	1	1
1	1	1	2	5	0	4	4	4	2	3	3	3	2	2	1	4	4	1	1	1	2	2	1	1	1	1	1	1	1	4	5	5	5	5	5	5	5	5	5	2	4	4	4	4	4	3	2	4	1
1	1	1	1	4	0	4	4	4	1	1	2	2	2	3	3	2	2	2	2	1	2	1	2	3	1	1	1	1	1	3	4	4	4	4	4	4	4	4	4	2	2	3	4	3	2	1	2	1	2
1	1	1	0	3	0	3	3	3	4	3	2	1	4	3	3	2	3	4	2	4	3	4	4	4	3	2	2	2	2	1	3	3	2	2	1	1	5	5	5	1	1	2	2	2	1	1	1	1	2
3	3	1	3	10	1	3	3	3	1	4	3	4	1	2	3	2	2	2	2	3	3	5	3	3	3	2	2	3	2	1	4	3	2	4	4	4	4	4	4	1	1	2	4	1	1	2	1	1	2
1	1	1	1	4	0	4	4	4	3	4	2	1	3	1	1	2	2	1	1	4	3	3	4	4	3	3	2	2	3	2	3	2	4	3	5	2	2	3	3	3	2	1	2	1	4	2	2	1	2
1	1	1	0	3	0	2	2	2	2	3	2	3	2	2	2	3	4	4	4	2	3	3	3	2	3	2	3	2	2	3	4	3	3	2	3	3	3	3	2	3	1	2	4	2	3	2	1	1	2
2	2	1	3	8	1	3	4	4	1	3	3	1	1	1	3	2	2	2	3	1	2	2	1	1	2	3	3	1	3	4	4	4	4	4	4	4	2	3	2	2	2	3	3	2	1	2	2	2	1
2	1	1	1	5	0	3	3	2	2	4	2	2	2	2	2	3	2	2	2	3	3	3	3	3	2	3	2	2	1	5	4	4	4	4	4	1	4	4	3	4	4	2	4	1	2	2	1	2	2
1	1	1	0	3	0	3	3	4	3	3	3	2	3	2	3	2	3	3	2	3	1	2	3	3	4	4	4	4	3	1	3	3	2	2	2	1	4	4	4	2	1	1	2	1	2	1	1	1	2
2	1	1	3	7	1	4	3	3	2	3	2	1	2	2	2	2	2	2	1	2	2	2	3	3	1	1	1	1	1	2	4	2	1	2	2	1	5	5	4	2	1	2	2	3	1	1	1	1	1
1	1	1	3	6	0	3	3	2	4	2	2	2	3	3	2	3	3	4	1	2	2	2	3	3	2	2	2	4	1	1	3	3	2	2	3	2	5	5	5	1	1	1	2	1	1	2	1	1	2
1	1	1	1	4	0	3	3	3	3	2	1	1	3	3	3	2	3	3	1	3	2	2	3	4	3	2	2	4	3	1	3	3	2	2	2	2	4	4	4	2	1	2	2	1	1	1	1	1	1
3	3	2	2	10	1	3	3	3	3	3	2	2	3	2	1	1	4	3	2	4	1	2	3	3	5	5	4	3	3	2	3	3	2	1	2	2	4	3	5	1	2	2	2	1	1	1	1	1	2
1	1	1	1	4	0	4	3	3	1	1	1	1	2	4	3	1	2	2	2	2	2	2	3	4	1	1	1	1	1	1	4	4	4	2	3	3	4	3	4	2	1	3	3	3	1	1	1	1	2
1	1	1	0	3	0	3	3	3	2	4	3	2	1	2	1	3	4	3	3	3	2	2	3	3	1	1	2	2	1	2	5	4	4	4	4	4	4	4	4	4	3	4	3	4	4	4	2	3	2
3	5	3	5	16	1	3	3	2	2	3	2	2	2	2	2	2	3	3	1	3	2	3	3	3	2	3	2	4	3	2	3	2	2	2	2	2	5	4	4	2	1	1	2	1	1	1	1	1	2
2	1	1	3	7	1	3	1	2	3	4	2	1	3	2	3	2	3	4	3	4	2	4	5	5	4	4	3	4	2	2	3	3	1	1	1	2	5	5	5	1	1	1	1	1	1	1	1	1	2
1	1	1	0	3	0	4	3	3	3	3	2	2	3	2	1	1	2	2	2	3	2	2	4	2	1	1	1	1	1	2	5	4	3	3	4	2	5	4	4	2	2	3	2	2	2	1	1	2	1
3	1	1	1	6	0	3	3	2	4	3	3	3	3	2	2	3	3	3	3	2	2	2	3	3	4	4	3	4	2	2	3	4	3	2	3	3	4	4	4	2	1	2	2	2	2	2	2	1	2
1	1	1	1	4	0	2	2	3	2	2	2	2	3	3	3	3	3	4	4	5	3	3	3	3	4	4	4	4	5	1	3	2	2	1	2	2	4	4	4	2	1	1	1	1	1	1	1	1	2
4	1	1	1	7	1	3	3	3	3	2	2	1	3	3	4	3	3	2	3	3	2	2	2	3	3	3	4	4	2	1	2	3	2	2	2	2	3	3	4	2	2	2	2	2	2	1	1	1	2
1	1	1	1	4	0	3	3	2	4	3	1	1	2	2	2	2	2	3	2	3	3	3	5	3	2	2	1	2	2	2	3	3	2	1	3	1	5	4	4	2	1	1	1	2	1	1	1	1	1
1	1	1	1	4	0	2	2	1	3	2	3	1	3	3	2	3	3	4	3	3	4	3	3	4	3	4	4	4	3	1	3	2	1	1	2	1	4	4	4	2	1	2	1	1	1	1	1	1	2
1	1	1	0	3	0	2	1	1	4	1	1	1	3	3	2	3	5	1	2	4	1	4	5	5	4	5	4	5	5	3	4	3	4	4	4	2	4	5	4	2	2	2	2	1	1	4	1	2	2
1	1	1	0	3	0	2	3	4	3	1	1	1	3	4	4	3	4	2	2	3	2	1	3	4	2	2	2	3	3	1	3	4	3	2	2	1	5	5	5	1	1	1	2	1	1	2	1	1	1
1	1	1	1	4	0	3	3	2	2	2	2	3	2	3	1	3	2	3	2	4	3	2	4	3	4	3	4	4	2	2	3	4	2	2	2	1	4	4	4	2	2	2	1	2	2	1	1	1	2
2	1	1	3	7	1	3	3	3	2	3	3	1	2	3	2	1	2	2	2	2	2	3	2	2	2	2	2	2	1	3	4	3	4	3	4	3	4	4	4	3	4	3	3	3	2	3	1	3	2
2	1	1	0	4	0	1	3	2	3	3	2	2	3	3	2	3	2	1	2	3	2	3	5	5	2	4	2	3	2	1	4	3	4	2	2	1	3	4	4	2	1	2	1	1	1	2	1	1	2
2	1	1	0	4	0	3	2	4	3	3	3	1	3	4	1	3	3	2	1	3	3	3	4	4	2	2	2	4	4	1	3	2	3	3	3	2	5	4	5	2	1	2	2	1	1	2	1	1	2
2	3	1	1	7	1	3	3	2	2	3	3	2	2	3	3	3	3	2	4	3	5	5	5	3	5	5	4	3	3	2	4	3	3	3	3	3	4	4	3	2	2	3	4	1	2	3	1	1	2
1	1	1	0	3	0	3	3	3	2	3	2	1	2	3	2	2	2	2	4	3	3	3	3	3	3	3	2	3	2	1	4	2	3	2	3	1	4	4	3	2	1	1	2	2	1	1	1	1	2
3	4	1	4	12	1	4	3	4	2	4	2	1	2	3	2	2	2	1	2	2	2	2	2	1	2	3	2	2	4	2	4	4	4	3	3	3	4	4	4	1	2	2	2	2	1	2	2	1	2
2	2	1	0	5	0	4	3	3	4	3	3	1	3	3	2	2	3	2	2	2	2	2	1	2	2	2	3	3	2	1	3	2	3	1	3	2	5	5	5	1	1	2	2	1	1	1	1	1	2
1	1	1	0	3	0	3	2	3	3	2	2	2	3	3	3	2	2	3	2	3	2	3	4	3	1	2	1	1	1	2	4	4	4	4	4	3	3	3	4	2	2	1	3	2	1	1	1	1	2
2	1	1	3	7	1	4	2	3	2	3	2	2	2	2	1	2	3	2	1	2	2	2	3	3	2	2	2	2	3	3	3	4	4	1	1	1	5	5	4	1	2	1	1	1	1	1	1	1	2
3	2	1	4	10	1	2	3	2	3	4	2	2	2	2	1	5	3	4	2	3	2	3	4	4	2	3	2	3	1	3	3	3	4	3	4	3	5	4	3	2	2	3	2	3	1	1	1	1	2
1	1	1	0	3	0	4	2	3	3	3	2	1	2	1	2	2	2	2	1	2	1	1	3	3	1	1	1	1	1	4	4	4	4	4	4	3	4	4	4	2	3	3	3	1	2	2	1	1	2
1	1	1	0	3	0	3	4	2	1	4	4	1	1	2	4	3	2	2	3	2	2	4	1	1	1	5	2	5	5	5	3	2	2	1	3	2	2	3	4	3	2	4	2	1	1	1	1	1	2
3	1	1	1	6	0	2	4	2	3	3	2	1	3	3	1	4	3	5	4	3	3	3	5	3	4	5	4	5	2	2	2	1	2	1	1	1	4	4	4	1	1	2	1	2	1	1	1	1	2
1	1	1	1	4	0	3	3	2	3	2	2	1	3	3	2	2	3	1	2	2	2	2	2	1	3	2	4	4	2	1	4	4	3	3	3	2	3	4	4	2	1	3	2	3	2	3	1	1	2
3	3	2	4	12	1	3	2	2	3	3	3	1	2	3	2	3	3	3	1	2	1	1	2	2	2	2	2	3	3	5	4	4	4	3	4	2	3	3	4	2	2	3	2	2	2	2	2	1	2
3	4	1	5	13	1	3	3	3	2	3	1	1	2	2	1	3	3	4	3	2	2	2	4	3	2	2	2	2	2	2	3	3	3	3	3	2	4	4	4	2	1	2	2	1	1	2	1	1	2
3	1	1	1	6	0	4	4	3	2	4	4	1	2	1	1	2	2	2	2	1	1	1	2	3	1	1	1	1	1	3	4	4	4	4	4	4	3	3	3	3	4	4	4	4	3	4	1	2	2
2	1	1	0	4	0	3	4	3	1	2	2	2	4	1	1	3	3	3	3	2	1	1	1	1	2	3	3	2	2	3	5	5	5	4	4	3	5	5	3	3	3	4	4	3	3	1	1	1	2
2	1	1	0	4	0	3	2	2	4	3	2	1	3	2	1	3	4	4	3	3	2	1	3	3	4	4	3	4	2	1	3	3	3	1	2	1	5	5	5	1	1	1	2	2	1	1	2	1	2
2	2	1	1	6	0	3	2	3	3	2	2	1	2	2	2	4	4	5	3	2	2	2	2	2	1	4	4	3	2	4	2	2	3	4	3	2	4	4	4	3	3	1	1	1	1	1	1	1	2
3	3	1	3	10	1	4	2	2	2	4	1	1	1	4	3	2	3	2	2	3	3	3	3	2	1	1	1	2	1	2	4	4	4	3	4	3	5	5	4	4	4	3	4	2	4	3	1	2	2
2	2	1	1	6	0	3	3	3	2	3	2	1	2	1	2	2	2	2	2	2	2	2	4	3	2	1	1	2	2	2	4	3	3	3	4	2	3	4	4	2	2	1	3	1	1	2	1	1	2
3	3	2	2	10	1	2	2	2	2	4	3	2	2	2	1	2	2	2	4	2	2	3	2	2	1	2	2	2	1	4	4	4	5	4	4	4	3	3	2	4	4	3	4	3	4	3	2	3	2
2	1	1	1	5	0	3	3	3	3	3	2	3	3	2	3	3	2	1	1	4	3	4	3	3	3	3	2	3	2	2	3	3	3	1	2	1	4	3	4	1	1	1	2	2	1	2	1	1	2
3	3	1	3	10	1	3	3	3	3	2	1	1	3	3	3	2	3	3	2	3	3	3	4	5	4	3	2	4	3	1	3	3	2	2	3	2	4	4	4	1	1	2	2	1	1	2	1	1	2
1	1	1	1	4	0	2	3	2	3	3	2	4	3	2	4	3	3	2	3	1	1	1	5	5	5	5	5	1	4	5	4	4	5	4	4	3	1	1	1	4	3	3	4	3	4	4	1	2	2
1	1	1	2	5	0	3	4	3	2	3	3	4	2	3	1	3	4	4	2	4	2	3	3	3	2	1	1	2	1	3	5	5	3	2	4	4	5	5	5	2	2	2	2	3	2	4	2	1	2
3	5	3	4	15	1	3	4	4	2	4	2	2	2	2	2	3	1	2	2	2	2	1	1	1	3	3	2	2	2	2	4	4	4	2	3	4	4	3	3	2	2	2	2	1	2	3	1	1	2
2	1	1	0	4	0	4	3	3	2	4	2	1	1	2	1	1	2	2	1	2	1	1	3	3	1	1	1	1	2	3	4	4	4	4	4	4	5	5	5	2	2	2	4	3	2	2	2	1	2
3	2	1	1	7	1	3	2	2	3	2	1	1	3	2	3	2	3	4	4	4	3	3	4	5	3	3	2	4	4	2	3	2	2	1	1	2	5	5	5	1	1	1	2	2	1	1	1	1	2
1	1	1	0	3	0	3	4	3	3	1	1	1	3	3	2	2	2	2	1	1	1	2	3	3	2	1	1	2	1	5	5	4	5	4	4	3	4	4	4	4	4	2	3	1	1	3	2	3	1
1	1	1	0	3	0	3	3	3	2	3	2	2	2	2	2	3	3	2	2	2	2	2	2	3	2	3	2	2	2	2	4	4	4	4	4	4	4	4	3	2	2	4	4	4	4	4	2	2	2
1	1	1	0	3	0	3	3	3	3	3	3	2	3	3	1	2	2	3	2	2	2	2	3	3	1	1	1	1	1	2	3	4	4	3	4	3	4	4	3	2	2	2	2	1	2	2	2	2	1
1	1	1	0	3	0	2	2	2	4	2	1	1	4	3	3	4	4	5	2	4	2	4	3	3	3	4	4	5	2	3	3	2	2	1	1	1	4	3	4	2	1	2	2	1	1	2	1	1	2
3	3	1	2	9	1	3	2	2	2	3	2	1	2	2	2	2	3	3	2	2	2	2	3	3	2	2	2	1	2	2	4	4	4	2	3	2	5	5	4	3	1	2	4	3	2	3	2	1	2
1	1	1	0	3	0	3	3	3	2	2	2	2	2	3	2	2	3	3	2	3	2	2	3	3	3	2	2	3	2	2	4	3	4	3	3	3	4	3	4	2	2	2	2	2	2	2	2	2	2
3	5	3	3	14	1	3	3	3	3	3	1	2	3	3	2	2	2	3	3	3	1	1	1	1	3	4	4	4	4	1	4	3	3	2	2	2	3	3	4	1	1	1	2	2	2	2	1	1	2
2	1	1	1	5	0	4	2	2	3	2	2	2	3	3	3	3	4	2	1	4	4	4	3	3	1	1	1	1	2	1	3	4	3	2	4	2	4	4	4	2	1	1	2	1	1	1	1	1	1
2	1	1	1	5	0	2	2	2	3	3	2	2	3	3	2	3	4	3	4	3	2	2	3	3	4	4	5	5	5	3	4	3	4	2	3	3	3	3	2	2	2	3	3	3	2	2	2	2	2
2	2	2	1	7	1	4	4	3	1	2	2	3	1	3	1	1	2	2	1	3	3	3	3	2	2	2	2	2	1	3	4	2	1	3	3	3	4	5	4	1	1	1	4	3	1	3	1	1	2
1	1	1	0	3	0	3	4	4	1	2	3	2	1	3	3	1	2	2	3	2	3	4	3	4	3	4	4	2	3	2	4	4	4	4	4	4	2	2	1	3	3	4	3	2	1	2	3	3	2
2	1	1	3	7	1	3	3	3	3	2	2	2	2	2	2	3	2	3	3	2	2	1	2	3	3	3	3	2	3	1	3	3	3	2	3	2	5	4	4	1	2	2	2	1	2	2	1	1	2
1	1	1	1	4	0	4	3	3	2	3	3	2	1	3	1	1	3	3	3	4	1	1	1	4	1	1	2	2	2	2	4	3	2	3	3	2	5	5	5	2	1	2	3	2	1	4	4	1	2
4	1	1	1	7	1	2	2	4	4	3	1	1	3	3	3	4	4	4	2	4	1	1	3	3	5	5	4	5	4	1	4	2	2	1	2	1	5	5	5	1	1	2	1	1	1	1	1	1	1
3	2	2	1	8	1	3	3	3	4	2	2	1	3	3	1	2	4	3	2	3	3	3	4	3	2	2	1	4	1	1	4	3	2	1	3	3	5	4	5	1	1	1	2	2	2	1	1	1	2
3	2	2	1	8	1	3	4	3	2	2	2	1	1	3	1	2	4	3	1	2	1	1	3	3	1	1	2	2	1	4	4	4	3	3	4	2	5	5	5	2	2	1	2	3	3	2	1	2	2
2	1	1	1	5	0	3	3	2	2	3	2	3	2	2	2	3	3	3	2	3	3	3	3	3	2	2	3	2	2	2	3	3	3	2	2	2	4	4	4	2	1	1	2	1	2	2	1	1	2
2	1	1	1	5	0	3	3	3	3	4	2	2	1	1	1	1	2	4	2	2	1	1	3	3	1	1	1	1	1	3	4	4	4	4	4	4	3	3	3	4	2	2	2	3	3	2	2	2	1
2	2	1	0	5	0	4	4	4	1	1	4	4	1	1	1	2	2	2	1	1	1	1	1	1	1	1	1	1	1	4	5	5	5	5	5	4	3	3	3	2	4	4	4	4	4	4	4	2	-1
4	4	1	3	12	1	2	2	2	2	2	2	2	2	3	2	3	3	3	2	2	2	3	3	3	1	1	1	1	1	3	4	4	3	3	4	3	4	4	4	3	2	1	3	2	2	2	1	1	2
3	1	2	1	7	1	4	3	3	4	1	2	1	4	4	4	2	2	2	2	3	3	3	3	3	2	2	2	3	4	1	3	3	3	2	2	1	4	3	4	2	1	2	2	1	1	2	2	1	2
2	1	1	1	5	0	3	3	3	2	3	2	1	2	2	1	1	2	2	1	2	2	2	2	2	3	2	3	3	2	2	4	3	4	4	5	3	5	4	5	1	3	2	4	3	2	1	1	1	1
2	2	1	1	6	0	3	2	2	2	3	2	2	3	3	1	1	2	2	1	2	1	2	2	4	1	1	1	2	2	3	5	4	2	3	4	2	4	4	5	2	1	2	4	4	1	2	1	1	2
2	1	1	2	6	0	4	4	4	4	2	1	2	3	3	3	1	3	1	3	2	1	1	3	4	2	1	1	1	1	3	5	5	4	4	4	4	4	5	4	2	2	2	3	1	2	2	2	1	2
2	2	2	0	6	0	4	2	3	2	3	2	1	2	2	2	3	4	4	3	2	3	3	3	3	2	1	2	2	2	2	4	3	3	3	3	3	4	3	3	2	1	2	2	4	1	1	1	1	2
3	1	2	3	9	1	3	2	3	1	4	4	4	1	1	1	3	3	3	2	2	2	2	2	2	1	1	1	1	1	3	5	4	4	4	4	4	4	4	3	3	2	2	2	1	3	1	3	1	2
3	3	2	1	9	1	3	3	3	2	3	3	2	2	2	2	3	3	3	2	3	2	2	3	3	2	2	2	2	2	3	4	4	4	4	4	2	4	4	4	2	2	4	3	2	1	2	2	1	2
1	1	1	1	4	0	3	3	3	4	4	2	1	3	1	2	2	3	3	2	4	2	4	5	5	2	4	2	2	2	2	4	4	2	2	3	1	5	5	5	2	1	1	3	2	1	2	1	1	2
2	1	1	1	5	0	3	3	3	1	4	3	2	1	1	1	1	2	3	2	4	2	3	3	3	1	2	3	2	1	5	4	4	2	1	3	2	5	4	4	1	4	3	3	1	3	3	1	1	2
2	3	2	3	10	1	3	3	2	2	3	2	2	2	1	1	1	3	2	1	2	2	3	4	3	1	2	2	2	2	3	4	3	3	4	4	3	4	3	3	1	2	3	2	1	3	4	2	1	2
3	1	2	1	7	1	4	4	2	4	2	2	2	3	3	2	1	1	1	1	1	1	1	1	3	1	1	1	1	1	4	4	4	4	4	4	4	4	4	4	2	2	3	3	3	3	1	2	2	2
2	1	1	0	4	0	4	2	3	4	4	2	2	2	1	2	2	3	3	2	3	2	2	5	5	2	2	2	3	4	1	4	4	3	2	3	4	5	5	5	1	2	1	1	4	2	1	1	2	2
3	1	1	3	8	1	4	3	3	2	3	2	2	1	1	1	2	2	2	1	2	3	3	3	4	1	1	1	1	1	3	5	4	3	4	4	3	3	3	3	2	2	2	4	4	1	2	1	1	2
3	5	3	3	14	1	2	2	2	3	3	2	3	3	2	1	3	4	4	2	3	3	3	3	3	1	1	1	1	1	3	4	3	3	4	4	3	4	4	4	2	3	4	3	2	2	2	3	1	2
2	1	1	1	5	0	3	3	4	3	1	2	1	2	3	1	2	2	3	1	2	2	2	3	3	1	1	1	1	1	3	4	3	2	3	3	2	5	4	4	1	2	2	2	2	3	2	1	1	2
2	2	1	4	9	1	4	3	2	4	1	3	1	3	2	2	2	3	2	1	3	4	3	4	3	1	1	1	1	1	2	4	3	2	2	3	3	4	4	3	1	2	3	2	2	1	1	2	1	2
1	1	1	1	4	0	3	3	3	2	3	2	1	2	3	1	2	2	2	2	2	1	1	3	3	2	3	2	2	2	2	4	4	4	4	4	3	5	5	3	2	3	3	4	4	2	3	2	2	2
2	1	1	1	5	0	4	3	3	3	4	2	2	2	2	3	2	2	2	2	2	2	2	1	3	2	2	1	2	2	2	4	3	4	4	4	3	5	4	4	2	2	2	2	3	1	2	1	1	2
2	1	1	1	5	0	3	3	3	2	3	2	1	2	3	2	2	2	3	1	2	2	2	1	4	2	1	1	2	2	2	4	4	3	3	4	2	4	4	3	2	2	3	3	4	2	1	1	2	2
3	4	2	2	11	1	1	1	2	1	3	3	3	1	1	3	4	4	4	3	3	3	3	3	3	5	3	3	4	4	2	3	2	2	1	2	2	3	3	4	1	1	1	1	2	1	2	1	1	2
3	2	2	1	8	1	3	2	3	2	3	4	4	2	2	3	3	2	3	2	3	2	3	3	3	2	2	2	2	3	3	4	3	3	3	2	2	4	4	4	2	2	2	2	2	1	1	1	1	2
1	1	1	1	4	0	4	4	4	3	3	1	2	3	3	1	2	2	2	2	1	1	1	3	3	1	1	2	3	1	1	3	4	4	4	4	2	4	3	4	2	1	2	2	4	4	2	1	1	2
1	1	1	0	3	0	2	1	2	3	3	2	2	3	3	3	4	4	5	5	4	5	4	5	5	4	4	4	4	3	1	3	3	3	3	3	3	4	4	4	2	1	2	2	2	1	1	1	1	2
3	3	1	1	8	1	3	2	2	2	3	2	2	1	1	1	2	3	2	1	3	3	3	4	3	1	1	1	2	2	5	4	4	3	4	4	3	4	3	3	2	1	1	3	3	2	1	1	1	2
3	1	1	2	7	1	3	3	4	3	2	2	1	3	2	1	3	3	4	3	3	3	3	3	2	5	5	5	5	3	1	2	2	3	1	1	1	5	5	5	1	1	1	1	1	1	1	1	1	2
1	1	1	0	3	0	1	3	2	1	4	3	2	1	1	1	4	2	2	2	3	2	3	1	2	1	2	1	2	1	3	4	4	4	3	4	2	2	2	3	4	3	4	4	4	3	2	1	3	1
1	1	1	0	3	0	3	3	3	1	4	3	2	2	2	2	2	2	1	1	1	1	1	2	2	1	1	1	1	1	2	4	4	4	4	4	4	5	5	5	2	3	2	3	2	1	2	1	1	1
3	2	2	1	8	1	3	2	2	2	2	3	2	2	2	3	2	3	3	3	2	1	3	3	2	2	3	2	3	1	2	3	2	3	2	3	2	4	4	4	2	2	2	2	2	2	2	3	2	2
2	2	1	1	6	0	3	3	2	4	3	2	2	3	2	2	4	4	3	3	3	2	3	4	4	4	3	2	3	3	1	3	2	2	1	2	1	3	3	4	1	1	1	2	3	1	3	1	1	2
3	4	3	2	12	1	3	2	3	2	2	2	1	2	3	2	3	3	3	3	2	1	1	1	2	3	4	2	4	4	3	3	2	4	2	3	2	3	3	3	2	2	2	2	1	1	1	1	1	2
1	1	1	3	6	0	2	3	1	3	2	2	2	2	2	3	4	4	5	4	2	2	2	2	2	4	2	3	5	2	1	4	3	4	2	2	1	4	4	3	2	1	2	2	2	1	1	1	1	2
2	1	3	5	11	1	3	4	4	2	2	2	2	2	3	2	4	2	2	3	2	3	3	3	3	1	1	1	1	1	3	5	4	4	4	4	3	4	3	3	4	3	3	3	2	3	3	2	3	2
3	1	1	2	7	1	3	3	2	2	2	2	2	2	3	3	3	3	3	4	2	1	1	2	2	2	3	3	2	4	4	4	4	4	4	4	3	3	3	2	3	2	2	2	2	2	3	3	2	2
3	2	3	1	9	1	2	3	4	2	3	3	1	2	3	4	4	3	3	4	3	3	3	3	3	4	4	4	4	2	2	3	3	3	1	1	2	4	4	4	1	1	1	1	1	1	1	1	1	2
3	4	1	4	12	1	3	2	1	2	3	2	2	2	2	1	3	3	3	3	3	3	2	2	4	3	3	2	4	2	2	4	3	3	2	2	2	5	4	4	2	3	1	2	2	1	2	2	1	2
2	2	1	1	6	0	3	3	3	3	3	2	3	2	2	2	3	2	2	2	3	3	3	2	2	3	3	2	3	3	3	4	5	4	3	3	3	3	3	3	2	2	2	2	2	2	4	1	2	2
1	1	1	0	3	0	1	2	2	4	3	2	4	2	3	4	3	4	5	5	5	3	5	4	4	5	5	5	5	5	1	4	4	4	3	3	3	5	5	5	1	2	3	3	1	2	2	1	1	2
2	1	1	1	5	0	3	3	3	2	3	3	4	2	3	3	3	2	2	3	3	2	2	3	3	2	2	2	2	3	2	3	3	3	2	3	2	5	4	4	1	1	1	2	1	1	2	2	1	2
2	1	1	1	5	0	3	2	2	1	4	2	2	2	2	2	5	5	4	2	3	3	3	2	2	3	4	4	4	4	4	4	2	3	1	4	2	2	2	3	3	3	3	3	2	1	3	1	1	2
3	3	3	1	10	1	3	3	3	2	3	2	2	2	2	1	2	2	1	1	3	3	3	5	5	2	1	1	1	1	4	3	3	4	2	2	2	3	3	3	2	1	1	1	2	1	2	1	1	2
2	1	1	1	5	0	4	3	3	2	3	3	2	2	2	1	2	3	2	1	2	3	3	3	2	1	1	1	1	1	2	4	4	4	3	3	3	4	4	4	2	2	3	3	3	1	2	1	2	1
2	1	2	0	5	0	4	3	2	1	4	3	2	1	1	1	1	2	2	1	1	1	1	1	1	1	1	1	1	1	5	5	5	5	4	5	5	4	4	3	4	4	4	4	4	4	4	2	2	2
2	1	1	0	4	0	3	3	3	3	1	1	1	3	3	2	2	3	3	3	4	2	3	4	3	4	3	3	4	3	1	4	3	2	1	2	1	5	4	4	2	1	1	3	1	1	2	1	1	2
3	1	1	2	7	1	2	2	4	4	1	3	1	3	4	2	3	4	4	5	3	2	3	5	3	5	5	5	5	5	1	2	1	2	1	1	1	5	5	5	1	1	2	1	1	1	1	1	1	1
1	1	1	1	4	0	2	2	2	3	2	2	2	3	3	3	3	3	4	4	3	3	3	3	3	3	3	4	4	3	1	3	3	3	2	3	2	3	3	4	2	1	2	2	2	2	1	1	1	2
1	1	1	0	3	0	2	2	2	3	3	3	3	2	2	2	4	2	2	3	2	2	2	3	3	3	4	2	4	4	2	5	3	3	1	2	1	4	3	3	2	2	2	2	1	1	1	1	2	2
2	1	3	3	9	1	3	3	3	2	2	3	2	2	2	3	3	3	2	2	2	1	1	2	3	2	4	2	2	2	4	4	3	4	4	4	4	3	3	2	4	3	2	3	2	3	3	2	2	2
1	1	1	0	3	0	3	3	3	3	4	4	4	1	1	4	3	3	3	3	2	4	3	2	3	1	1	1	1	1	5	5	3	4	4	4	4	4	3	2	4	4	4	4	4	4	4	1	1	1
1	1	1	0	3	0	3	4	3	3	2	2	2	3	3	3	3	3	3	3	4	3	3	3	3	3	4	4	4	3	2	4	3	3	2	3	2	3	4	4	1	1	2	2	1	1	1	1	1	1
1	1	1	0	3	0	4	2	1	1	4	2	2	1	2	2	2	2	2	2	3	3	3	3	3	1	1	1	1	1	2	5	4	4	4	4	3	4	4	2	2	1	4	4	4	1	1	1	2	2
3	1	2	3	9	1	3	3	4	1	4	4	3	1	1	3	3	3	2	3	2	3	2	3	3	3	2	1	2	4	4	4	4	4	4	4	3	5	3	3	2	2	1	2	1	2	2	1	1	2
3	1	1	1	6	0	3	4	2	2	1	4	3	1	2	2	2	3	1	1	1	1	1	1	1	1	2	2	2	1	5	3	3	4	4	4	1	4	4	4	3	3	2	2	2	1	1	1	1	1
3	1	3	3	10	1	2	3	2	2	2	3	3	2	3	3	3	3	2	3	3	2	3	3	3	3	4	4	3	3	1	3	3	3	2	3	2	3	3	4	1	2	2	2	1	1	2	1	1	2
1	1	1	1	4	0	3	3	3	3	1	1	1	3	3	3	1	3	3	2	4	3	4	3	3	5	5	4	5	4	1	3	2	2	2	2	1	4	4	5	1	1	1	2	1	1	2	1	1	2
2	1	1	2	6	0	3	2	2	2	3	2	3	2	2	3	4	2	2	2	2	2	2	4	2	2	4	4	4	5	3	4	3	4	3	4	2	2	2	2	3	2	3	3	2	1	3	1	1	2
1	1	1	1	4	0	2	3	3	2	3	3	2	2	2	3	3	2	1	4	2	2	2	2	3	3	3	2	2	3	4	4	4	4	4	4	4	2	2	2	4	2	2	3	1	1	2	1	2	-1
1	1	1	1	4	0	3	3	3	1	3	3	2	2	2	2	2	1	2	1	2	2	2	1	2	1	1	1	1	1	2	4	4	4	3	4	3	4	4	4	2	4	4	4	3	1	2	2	2	2
3	2	2	1	8	1	4	4	2	3	3	3	1	3	3	3	2	1	1	2	1	2	1	2	3	2	5	2	4	4	1	4	3	3	2	2	2	5	5	5	2	2	2	2	2	2	2	2	1	2
2	2	2	1	7	1	4	4	3	2	3	3	3	2	3	2	2	2	2	2	3	3	2	2	2	3	2	1	1	1	2	4	4	4	2	3	2	5	5	5	2	2	2	2	2	2	1	1	1	2
2	1	1	1	5	0	3	3	2	2	4	3	3	2	2	3	3	2	3	3	2	1	1	1	1	2	4	4	2	4	4	4	2	4	3	3	2	3	4	3	2	1	1	2	2	2	2	1	1	2
1	1	1	0	3	0	4	3	2	2	3	2	2	2	3	2	1	2	2	2	4	3	3	3	3	2	2	3	4	4	2	2	2	1	2	2	1	4	4	3	2	2	1	2	1	1	1	1	1	2
1	1	1	1	4	0	3	3	3	2	3	3	3	3	2	2	2	3	3	2	2	3	3	3	3	2	2	2	2	2	4	4	4	4	3	4	3	3	3	2	3	2	3	3	3	3	2	1	1	2
3	3	3	3	12	1	2	2	3	3	3	1	1	3	2	4	3	4	3	4	3	3	3	3	3	4	5	5	5	4	1	3	3	3	2	2	1	4	4	4	4	2	2	2	2	2	2	1	1	1
3	1	1	0	5	0	3	3	3	2	3	3	2	2	2	1	3	3	3	3	2	2	2	3	3	2	2	2	2	2	2	3	4	3	3	3	2	5	5	4	1	1	2	2	2	2	2	1	1	2
2	1	2	1	6	0	4	4	4	2	3	2	1	2	3	4	1	2	2	3	2	2	2	2	2	2	2	2	2	2	2	4	4	4	3	4	3	4	4	4	3	2	3	4	3	2	2	2	1	2
4	3	3	1	11	1	3	3	3	3	3	1	1	3	3	2	3	2	2	2	3	1	3	3	3	4	4	2	4	2	2	3	3	3	2	2	2	4	4	4	2	1	1	1	1	1	2	1	1	2
3	3	3	3	12	1	3	3	3	2	3	3	2	2	2	2	2	2	2	3	3	3	3	3	3	4	4	4	4	4	2	4	4	4	4	4	4	4	4	4	2	2	2	3	3	2	2	2	1	2
3	1	1	0	5	0	3	2	3	2	4	3	1	2	1	2	3	3	2	3	3	2	3	3	3	3	3	3	4	3	1	5	4	4	3	4	3	4	4	3	2	2	2	3	2	2	2	1	1	1
3	1	2	3	9	1	3	3	4	3	4	3	2	2	2	2	2	3	1	1	4	2	3	3	2	1	1	2	1	1	1	2	1	1	1	1	1	5	5	5	1	1	2	1	2	1	1	1	1	1
1	1	1	2	5	0	2	3	3	3	2	1	1	3	3	4	3	3	3	3	3	3	3	3	3	5	5	4	5	4	1	2	2	2	1	2	1	3	4	3	2	1	1	1	1	1	1	1	1	2
1	1	1	1	4	0	3	2	3	3	2	2	1	3	3	3	3	3	3	3	3	4	3	2	2	4	2	2	3	4	2	4	3	2	2	2	2	4	4	4	2	2	2	2	2	2	2	1	1	1
1	1	1	0	3	0	3	3	3	3	2	2	2	2	2	2	4	4	2	3	3	3	3	2	3	3	3	2	3	3	1	5	4	3	3	3	2	4	4	4	1	2	3	3	4	1	2	1	1	2
2	1	1	4	8	1	2	3	3	3	4	3	1	3	3	2	4	3	4	3	3	3	3	3	2	4	4	4	5	5	1	3	2	3	2	2	3	3	4	4	2	1	1	2	1	1	2	1	1	1
1	1	1	2	5	0	3	2	3	3	1	1	2	4	4	4	3	2	3	2	4	3	3	1	3	5	4	5	4	3	1	4	2	2	1	2	1	5	5	4	2	1	1	2	1	2	1	1	1	2
2	1	1	1	5	0	3	3	3	2	3	2	2	2	2	2	3	2	3	2	2	2	2	3	3	2	2	3	3	2	2	4	4	3	2	4	2	4	4	3	2	2	2	3	3	3	3	4	1	2
1	1	1	1	4	0	2	4	2	1	3	3	1	2	2	4	3	4	3	3	3	4	3	2	4	3	2	2	4	4	4	4	4	3	4	4	4	3	3	2	4	4	3	4	2	2	4	1	2	2
3	1	3	4	11	1	3	3	1	2	3	2	1	2	2	3	3	2	3	2	4	4	3	4	2	5	4	4	5	5	2	4	3	3	2	3	1	5	5	5	2	1	1	3	2	1	2	1	1	2
1	1	1	0	3	0	3	2	2	3	2	1	2	2	3	1	2	3	3	2	3	3	3	3	4	2	2	2	2	2	2	4	3	3	2	3	3	3	3	2	2	1	1	2	2	1	1	1	1	2
2	1	1	3	7	1	3	4	3	1	4	3	1	1	1	3	4	2	2	3	3	3	5	3	2	4	5	5	5	3	3	4	4	4	4	4	4	1	1	2	4	3	1	3	2	3	2	1	2	1
3	2	1	1	7	1	3	2	3	3	2	2	2	3	3	3	3	2	3	2	2	1	2	2	2	4	4	3	3	4	1	4	4	3	3	4	3	4	4	3	2	4	4	4	2	3	3	2	2	2
1	1	1	0	3	0	3	3	4	3	4	1	1	3	2	3	3	2	4	2	3	3	3	3	3	4	2	2	3	4	1	3	3	3	2	3	1	4	4	4	1	1	2	2	1	1	1	1	1	2
2	1	1	4	8	1	3	3	3	3	3	2	2	2	2	1	2	2	2	3	1	1	1	4	4	4	3	3	3	3	2	5	5	4	3	2	2	4	4	4	1	2	2	2	1	2	2	1	1	2
2	2	1	1	6	0	2	2	2	3	2	2	1	3	3	3	3	4	3	4	3	4	4	3	3	4	4	4	4	4	1	3	2	2	1	2	2	4	4	4	1	1	2	2	2	1	1	1	1	1
3	1	2	3	9	1	3	3	3	2	4	3	3	1	1	1	2	2	3	2	2	2	2	1	1	2	2	2	2	2	3	4	4	4	4	4	4	4	4	2	2	4	4	4	3	4	3	2	3	2
2	5	1	1	9	1	2	3	2	2	2	3	1	2	2	3	2	3	3	4	4	3	3	5	4	4	4	4	4	5	2	3	2	2	2	3	3	4	4	4	1	1	1	2	1	1	2	1	1	2
3	2	1	3	9	1	3	3	2	2	3	2	1	1	2	1	3	3	3	1	3	3	3	3	2	1	1	1	1	1	4	4	3	4	4	4	3	3	3	4	2	2	4	3	2	2	1	2	1	2
2	1	1	1	5	0	2	2	2	3	2	3	3	3	3	2	4	3	4	3	2	2	2	3	3	4	4	3	3	2	2	3	3	3	2	2	2	4	4	3	1	1	1	2	2	2	1	1	1	2
2	1	1	1	5	0	3	3	2	2	2	1	1	3	3	3	3	3	2	3	4	4	4	3	2	2	4	2	2	2	1	4	2	1	2	1	1	5	5	5	1	1	3	2	1	1	1	1	1	2
2	1	2	1	6	0	2	3	2	3	2	2	1	3	3	3	3	3	3	3	4	3	3	4	3	5	5	4	5	3	1	3	2	2	2	2	2	3	4	4	2	1	1	2	1	1	1	1	1	2
2	1	1	3	7	1	3	4	4	2	3	3	1	2	2	3	3	2	2	3	3	3	2	3	3	4	4	4	4	3	1	2	2	2	2	2	2	3	3	4	2	1	2	2	1	1	2	1	1	2
1	1	1	0	3	0	2	3	1	3	4	2	2	3	2	3	3	3	2	3	2	2	3	2	2	2	1	1	1	2	2	4	5	5	3	4	4	3	3	3	3	3	2	4	4	2	2	3	1	2
2	1	1	1	5	0	3	3	3	2	3	2	3	2	2	2	2	2	4	5	4	3	4	2	2	2	4	2	4	4	2	4	3	2	2	2	2	3	4	4	1	1	1	2	1	2	2	1	1	2
1	1	1	3	6	0	3	3	3	3	2	2	2	3	3	3	3	2	2	3	3	3	3	3	3	4	3	3	4	5	1	3	3	3	2	3	2	3	4	4	2	1	3	2	2	2	1	1	2	2
2	1	1	1	5	0	4	3	3	3	3	3	2	2	2	1	2	1	2	1	3	3	3	2	1	1	1	1	1	1	3	4	2	3	2	3	2	4	4	3	4	4	3	2	3	2	2	2	1	2
2	1	1	0	4	0	3	3	3	3	2	2	1	3	3	3	2	2	2	2	3	2	2	2	4	3	2	2	3	4	1	2	2	2	1	3	1	5	5	5	1	1	1	2	2	1	1	1	1	1
2	1	2	1	6	0	3	3	4	1	3	3	2	3	3	3	2	2	2	3	2	2	1	3	2	1	3	3	2	3	5	4	4	4	3	4	3	3	4	4	3	2	3	2	3	4	2	2	1	2
2	1	1	1	5	0	4	4	4	3	3	2	2	1	2	2	1	2	2	1	3	3	3	2	2	1	1	1	1	1	3	4	5	4	4	4	4	3	3	3	3	3	2	4	2	3	2	2	1	2
1	1	1	1	4	0	3	4	2	1	3	4	4	1	1	2	2	3	3	2	2	1	1	4	3	1	2	2	2	3	4	3	3	4	3	2	4	4	4	3	1	1	1	1	1	2	1	1	1	2
3	5	1	4	13	1	3	3	2	3	3	2	3	3	2	1	2	2	2	2	2	3	3	3	3	1	1	1	1	1	3	1	1	2	1	2	1	4	4	4	1	2	1	3	2	1	1	1	2	1
1	1	1	1	4	0	3	2	2	2	2	2	2	3	3	2	3	3	3	2	3	2	2	2	3	4	3	2	3	2	1	4	4	3	3	3	4	4	4	4	2	2	3	3	4	4	2	1	1	2
1	1	1	0	3	0	3	3	3	2	3	2	2	2	2	2	2	3	2	4	3	3	3	4	4	5	5	4	4	5	2	4	3	4	3	3	3	4	4	4	2	2	2	2	2	2	1	1	1	2
3	1	1	2	7	1	3	3	3	4	2	2	2	3	2	3	3	2	3	3	2	3	2	2	2	3	3	4	4	3	1	3	2	3	2	3	2	3	3	3	2	1	2	2	2	2	2	2	1	2
2	2	1	2	7	1	2	3	3	3	2	2	1	3	3	3	3	3	3	3	2	3	3	2	2	3	4	4	4	5	1	2	2	3	2	2	2	3	3	3	2	2	1	2	1	1	1	1	1	1
2	1	1	2	6	0	2	2	2	2	4	1	1	2	2	3	3	4	4	4	4	4	4	3	3	4	4	3	3	3	1	2	2	1	1	1	1	5	5	5	1	1	1	1	1	1	1	1	1	1
2	2	1	1	6	0	2	4	4	2	3	1	2	4	3	1	2	3	5	3	3	1	1	3	5	2	3	2	3	3	1	1	1	1	1	1	1	5	4	5	1	1	1	1	1	1	1	1	1	1
1	1	1	0	3	0	3	3	3	2	3	3	2	1	1	1	2	3	2	2	2	2	1	1	1	1	1	1	1	2	3	4	4	4	4	4	3	3	3	3	4	3	4	4	4	2	3	2	1	2
2	2	1	1	6	0	3	3	2	2	2	3	1	2	2	3	4	1	1	3	3	3	4	3	3	2	2	1	1	2	3	4	3	3	2	2	2	4	3	4	2	2	2	4	3	1	4	2	1	2
2	1	1	3	7	1	2	2	2	3	3	3	1	3	3	1	2	3	3	5	4	4	5	5	5	5	5	4	5	4	4	3	3	3	3	3	2	4	4	4	2	1	1	2	1	2	2	1	1	2
1	1	1	1	4	0	1	1	3	3	1	1	1	3	3	3	3	3	3	3	3	5	4	3	4	5	4	2	5	4	1	4	2	1	2	2	3	3	4	4	2	2	2	2	2	1	1	1	1	2
1	1	1	0	3	0	2	3	2	3	2	1	1	3	3	3	3	4	4	3	4	2	3	5	4	5	5	5	5	5	1	2	1	2	1	1	1	5	5	5	1	1	1	1	1	1	1	1	1	2
1	1	1	0	3	0	3	2	2	3	3	2	2	3	3	3	3	4	4	3	3	3	3	3	3	3	4	4	5	4	2	3	3	1	2	3	2	4	4	4	2	1	1	1	2	2	2	1	1	2
2	2	1	0	5	0	3	3	2	2	4	2	2	1	1	1	2	2	3	4	2	2	2	2	1	2	2	2	2	2	3	5	5	4	4	4	3	4	4	4	3	3	2	4	1	2	4	2	1	2
1	1	1	1	4	0	4	4	3	1	4	3	2	1	1	1	2	2	1	1	1	1	1	3	3	1	1	1	1	1	5	5	5	5	5	5	5	4	4	3	2	4	4	4	4	3	2	1	4	2
3	5	3	3	14	1	2	3	3	3	2	2	1	3	3	2	3	3	3	3	3	2	2	4	4	2	2	3	4	3	1	3	3	3	2	3	2	5	5	5	2	1	2	2	1	1	2	1	1	2
3	4	3	5	15	1	2	2	2	3	3	2	2	3	3	3	3	3	3	3	3	3	3	5	5	4	4	4	4	4	1	1	1	1	1	1	1	5	5	5	1	1	1	1	1	1	1	1	1	1
3	3	1	3	10	1	3	3	2	2	4	3	4	2	2	2	2	2	3	3	2	1	1	1	2	2	2	3	3	2	3	3	3	4	3	2	2	5	4	2	2	1	2	2	3	2	1	1	1	2
2	2	1	2	7	1	1	2	2	3	2	2	2	3	3	4	4	3	5	5	4	4	5	4	5	4	2	3	4	2	2	3	2	2	1	2	1	3	3	3	2	1	2	2	1	2	1	1	1	2
3	5	1	4	13	1	4	3	3	3	4	2	2	2	2	3	2	3	2	3	5	3	4	4	3	4	4	4	4	5	2	3	2	1	1	1	2	3	2	4	1	1	1	1	1	1	2	1	1	2
3	3	3	2	11	1	4	3	3	2	4	3	2	2	2	2	2	3	3	2	2	2	2	2	1	2	2	1	2	2	3	4	3	4	4	4	3	5	5	5	2	3	3	3	4	2	1	1	1	2
1	1	1	1	4	0	3	1	1	3	2	1	2	3	3	3	3	3	3	3	3	2	3	4	5	2	4	3	4	2	2	2	2	1	1	1	1	5	5	5	1	1	1	1	1	1	1	1	1	2
2	2	1	1	6	0	3	3	3	4	1	1	1	3	3	3	2	3	2	2	3	2	2	2	4	2	2	2	3	2	2	4	4	4	4	4	4	5	5	5	2	2	3	4	4	1	1	2	1	2
2	1	1	1	5	0	3	2	3	3	2	3	2	3	3	3	2	3	3	3	3	2	3	3	4	3	3	3	4	3	2	3	3	4	3	3	3	4	4	3	2	2	2	2	1	2	1	1	1	2
1	1	1	1	4	0	3	3	2	3	3	2	2	3	3	3	3	2	2	3	2	2	2	3	1	3	2	2	2	2	3	5	4	4	3	4	4	3	3	3	2	2	4	4	3	2	4	3	1	2
1	1	1	1	4	0	3	4	4	3	1	3	1	3	3	3	2	2	2	2	3	3	3	3	3	2	2	2	3	3	2	3	3	3	2	2	1	3	4	4	2	1	2	2	1	1	2	1	1	1
1	1	1	2	5	0	2	3	3	3	3	2	2	3	3	2	3	3	2	3	4	3	3	3	4	2	4	2	2	2	2	4	3	2	2	2	3	4	4	4	2	1	2	2	1	2	2	2	1	2
3	4	1	2	10	1	4	4	4	1	1	1	1	1	4	3	1	1	1	1	3	1	2	1	4	1	1	1	1	1	5	2	2	1	1	1	1	5	5	5	1	1	1	1	1	1	1	1	1	1
1	1	1	0	3	0	3	3	3	3	3	1	1	3	2	2	2	2	2	3	2	3	3	3	3	5	4	4	4	3	1	2	2	1	2	2	2	4	4	4	1	1	1	1	1	1	1	1	1	2
1	1	1	0	3	0	4	3	3	2	4	4	2	1	2	2	2	1	2	3	1	1	1	2	2	2	1	1	1	2	3	4	5	5	4	4	4	5	5	3	4	4	4	4	3	2	3	3	1	2
2	1	1	1	5	0	3	2	3	4	4	2	1	3	1	2	3	2	2	1	2	1	1	2	5	1	1	1	1	1	1	5	5	5	5	5	5	5	5	4	3	4	4	4	4	1	3	4	3	2
2	1	1	1	5	0	3	3	3	3	2	2	1	2	3	2	1	3	3	2	4	1	3	5	3	2	2	2	3	2	2	4	4	3	3	3	3	4	4	4	1	1	2	2	2	2	1	1	2	2
3	1	1	0	5	0	4	3	3	3	2	3	2	3	3	3	2	3	2	2	2	3	2	2	2	2	1	1	3	2	2	5	4	4	4	4	3	5	5	3	3	3	3	4	1	3	2	2	2	1
2	1	1	1	5	0	3	3	3	2	3	2	3	2	2	3	4	3	3	2	4	4	4	2	2	2	2	3	2	3	3	4	2	3	3	4	4	3	2	2	3	2	2	2	2	3	3	1	4	2
2	3	1	3	9	1	3	3	3	3	3	3	2	3	2	3	3	2	2	2	3	3	3	2	2	2	2	1	2	2	3	4	3	3	3	3	2	3	3	3	2	2	3	3	3	2	2	2	2	2
3	4	2	1	10	1	1	1	1	1	3	1	1	2	3	2	5	5	5	5	5	5	5	5	5	5	5	5	5	5	1	3	2	3	2	2	1	1	3	1	2	3	3	3	2	3	1	2	1	2
1	1	1	0	3	0	3	3	4	3	3	2	2	3	3	3	3	1	2	2	3	2	3	2	3	3	4	2	4	4	1	4	3	2	2	2	2	3	4	4	2	1	2	2	2	1	2	2	1	2
2	1	1	1	5	0	3	2	4	3	3	3	2	3	3	3	3	4	5	2	3	3	3	3	3	2	2	3	3	2	1	4	3	3	2	2	2	4	4	4	2	2	1	2	1	2	2	4	1	2
2	1	1	2	6	0	2	3	2	3	3	3	2	3	3	2	3	4	4	3	3	3	3	3	3	4	4	4	4	4	2	4	4	3	3	3	2	4	4	3	2	1	3	2	3	2	1	1	1	2
3	2	2	3	10	1	2	3	2	3	3	2	3	3	3	2	4	4	4	4	3	2	1	4	4	4	4	4	4	4	2	2	3	3	1	2	2	4	4	4	2	2	1	1	1	1	1	1	1	1
2	1	1	3	7	1	2	3	3	1	4	2	2	1	3	3	3	3	4	2	2	2	2	3	3	4	3	3	2	1	4	4	4	4	2	2	2	5	5	4	2	2	2	2	2	1	1	1	1	2
2	1	1	0	4	0	3	3	3	4	2	1	1	3	3	3	2	3	2	2	3	3	3	2	2	2	2	1	3	2	1	4	4	4	4	4	3	5	4	4	2	2	3	3	2	2	2	1	2	2
1	1	1	0	3	0	3	3	3	2	2	2	1	2	2	2	2	3	2	5	2	2	2	4	4	4	5	4	4	5	1	3	3	2	1	1	1	5	5	5	1	1	1	1	1	1	1	1	1	1
3	1	1	2	7	1	3	3	3	2	2	2	1	2	2	2	3	2	1	1	2	2	1	4	5	2	2	1	2	1	1	4	4	4	4	4	3	5	5	4	4	2	3	4	4	1	2	3	1	2
1	1	1	1	4	0	1	2	2	4	2	1	1	4	3	3	4	5	5	5	5	3	3	3	3	5	5	5	5	2	1	3	3	2	1	1	2	4	4	5	1	1	1	2	1	1	2	1	1	2
1	1	1	1	4	0	2	3	2	3	2	2	1	3	3	4	3	3	4	4	2	1	1	2	2	2	3	4	4	4	1	4	2	3	1	3	1	4	4	3	2	1	3	3	3	1	1	1	1	2
1	1	1	0	3	0	2	2	2	3	2	2	2	3	3	3	3	4	4	4	3	4	4	4	4	4	5	5	5	4	1	3	3	2	2	2	2	4	4	4	2	1	2	1	1	2	2	1	1	1
3	2	1	1	7	1	3	4	4	1	4	3	2	2	2	1	2	1	1	1	2	1	1	2	1	3	2	2	3	3	2	5	4	4	4	4	4	3	4	4	2	1	3	4	3	3	4	2	1	2
3	1	2	1	7	1	3	4	3	2	4	3	2	2	2	3	2	2	2	3	2	1	1	1	1	3	4	4	3	4	3	4	4	3	3	3	3	3	3	3	2	2	2	3	2	4	1	1	2	2
1	1	1	0	3	0	4	4	3	1	2	3	2	2	3	2	2	2	2	2	2	1	1	1	2	1	1	2	2	1	4	4	3	4	3	3	2	5	5	3	2	3	2	2	2	3	2	1	2	2
3	5	1	1	10	1	3	2	3	3	3	1	2	3	3	3	2	3	3	3	3	3	3	4	3	4	4	4	4	4	2	4	4	2	3	2	1	5	5	4	3	2	3	2	2	2	1	1	1	2
2	1	1	1	5	0	3	3	3	2	3	2	2	2	2	2	3	2	3	2	2	2	3	3	4	2	2	3	2	3	5	3	4	4	3	3	2	3	4	3	1	2	1	1	1	1	1	1	1	2
2	1	1	0	4	0	4	2	3	3	4	2	2	3	2	3	1	3	1	3	2	2	2	3	1	1	4	1	1	3	5	4	4	5	4	4	4	2	3	1	4	4	4	4	1	4	4	3	1	2
1	1	1	1	4	0	4	3	2	2	3	2	2	2	3	1	1	2	3	1	2	3	2	3	3	2	2	3	3	2	3	4	4	4	3	4	3	3	3	4	2	2	2	3	2	3	3	2	1	-1
3	1	1	4	9	1	4	4	2	1	2	2	2	1	3	3	1	1	1	1	1	1	1	2	2	2	2	2	1	2	4	4	4	5	5	5	3	3	3	3	3	3	3	3	4	4	4	2	2	2
3	2	1	3	9	1	2	3	3	3	2	3	3	3	3	2	3	2	3	3	2	3	2	2	3	3	2	2	2	2	2	4	4	4	3	3	2	4	4	4	2	3	4	3	3	3	3	3	2	2
1	1	1	0	3	0	3	3	3	4	2	1	2	3	3	2	2	2	1	1	4	3	3	4	5	2	2	2	4	2	2	3	3	2	2	2	1	4	4	5	1	1	1	2	2	1	1	1	1	2
1	1	1	2	5	0	4	3	4	3	2	1	1	3	3	1	2	2	5	1	2	2	2	4	3	1	1	1	2	2	1	4	2	2	1	1	1	5	5	5	1	1	1	3	1	1	1	1	1	2
1	1	1	3	6	0	2	3	2	4	4	3	4	4	2	1	4	5	3	5	3	3	5	3	4	4	4	4	4	5	4	4	2	2	1	1	2	4	4	4	2	1	1	3	1	1	2	1	1	2
2	2	1	1	6	0	3	2	2	2	2	1	1	2	2	1	2	2	3	1	2	3	3	3	3	2	2	2	1	1	1	4	4	3	2	4	3	4	4	4	2	1	3	2	1	1	2	1	1	2
3	4	2	4	13	1	3	3	3	2	3	2	2	2	2	2	3	3	4	3	2	1	1	3	3	3	2	2	2	1	3	3	3	4	2	2	2	4	4	3	2	2	1	2	2	1	2	1	1	2
3	1	1	2	7	1	3	4	4	1	4	3	2	1	1	2	2	3	2	2	2	2	2	3	3	1	2	2	1	1	3	4	4	3	3	3	3	3	2	2	3	2	2	3	2	3	2	2	1	2
1	1	1	0	3	0	2	4	4	1	2	1	1	1	3	2	3	4	3	4	2	2	1	1	2	4	5	5	5	5	2	3	2	3	2	2	1	5	4	3	1	2	1	2	1	3	2	2	2	2
1	1	1	0	3	0	3	3	3	4	2	1	1	3	3	4	4	3	3	3	3	2	2	3	3	4	4	2	3	4	2	3	3	2	2	2	1	4	4	5	2	1	2	2	1	1	2	1	1	2
1	1	1	3	6	0	3	4	4	1	4	3	3	1	2	1	3	1	2	1	2	1	1	2	1	1	1	1	1	1	1	4	3	4	1	1	3	5	4	5	2	1	3	2	2	3	1	2	1	2
2	3	1	1	7	1	3	3	3	3	2	3	2	2	2	1	2	2	2	1	2	1	2	3	3	1	1	1	1	1	4	4	4	4	4	4	4	4	4	4	3	3	3	3	3	3	3	2	2	2
1	1	1	0	3	0	3	2	2	2	2	2	2	3	3	3	3	4	4	3	4	4	4	3	4	4	4	4	4	4	3	3	4	3	3	3	3	5	5	3	2	2	2	3	2	2	3	2	1	2
1	1	1	0	3	0	2	3	3	2	3	2	1	2	2	2	2	3	3	3	3	1	1	3	3	1	1	1	2	2	2	5	5	3	3	4	2	4	3	3	2	2	3	4	1	1	2	1	1	2
3	1	2	2	8	1	2	2	2	1	4	4	4	2	2	2	3	3	2	3	2	3	2	3	3	1	2	4	2	2	3	3	3	4	3	3	3	3	3	2	3	2	3	2	2	3	2	2	1	2
1	1	1	1	4	0	2	3	2	3	2	2	1	3	3	1	2	1	2	1	2	2	2	3	3	2	1	1	3	1	1	3	2	3	2	2	1	5	5	5	1	1	2	2	2	1	2	1	1	2
3	1	2	3	9	1	3	4	3	2	4	3	1	3	3	4	3	2	2	1	2	1	2	1	3	1	1	2	2	2	4	3	4	4	3	3	3	3	3	4	2	2	1	2	3	3	1	2	1	2
2	1	1	1	5	0	3	2	2	3	2	2	2	3	3	3	3	4	4	3	3	2	2	3	3	3	2	2	3	2	1	3	3	2	1	1	2	5	5	5	1	1	2	2	2	1	1	1	1	2
4	5	1	6	16	1	4	3	4	3	2	1	1	3	3	3	2	2	2	2	2	2	2	3	3	3	1	2	2	1	1	4	4	4	4	4	4	5	5	5	2	2	3	3	2	2	3	1	1	2
1	1	1	0	3	0	3	3	3	3	3	3	2	2	2	2	3	3	3	2	3	2	2	3	3	3	3	2	2	2	2	4	4	3	3	3	2	4	3	3	1	2	1	3	2	1	1	1	1	2
3	1	2	2	8	1	3	3	3	4	2	2	2	3	3	3	3	3	4	3	3	2	2	3	3	2	2	2	3	2	2	4	4	3	3	3	4	4	4	4	1	2	2	2	1	1	1	1	1	2
2	1	1	1	5	0	4	4	4	2	2	3	1	2	3	1	1	2	2	1	1	1	1	2	2	1	2	1	1	1	5	5	5	5	5	5	5	5	5	5	1	4	4	4	3	1	4	4	4	2
2	1	2	0	5	0	4	3	3	2	3	2	2	2	2	1	2	2	2	2	2	1	1	1	2	2	2	2	2	3	3	4	4	4	3	4	3	4	3	2	3	2	2	4	4	3	4	1	1	2
3	2	1	4	10	1	3	2	3	1	3	3	3	1	2	1	2	2	2	2	2	3	3	3	3	2	2	2	2	2	4	4	4	4	4	4	3	4	3	3	3	2	2	2	3	3	2	1	1	2
3	1	2	1	7	1	4	3	3	3	3	1	1	4	3	2	2	4	3	3	3	2	2	3	3	4	2	2	4	2	1	2	3	2	2	3	2	5	5	5	1	1	1	2	2	1	3	1	1	2
3	1	1	3	8	1	3	3	3	3	2	2	2	3	3	2	2	2	1	1	2	1	2	3	4	1	1	1	2	2	2	4	4	4	3	3	2	4	4	3	2	2	4	2	1	1	1	1	1	2
2	1	1	1	5	0	3	2	2	3	3	2	1	3	2	2	3	2	2	3	3	2	2	3	3	2	2	1	2	2	3	4	4	3	3	4	3	3	4	4	2	2	2	3	2	1	2	1	2	2
2	1	1	1	5	0	2	2	2	3	3	1	1	4	4	2	3	4	4	5	3	2	3	4	3	4	5	5	5	5	1	4	3	2	2	3	2	5	5	5	1	1	2	2	1	1	1	1	1	2
1	1	1	0	3	0	3	3	1	3	1	1	1	3	3	3	2	3	2	3	3	2	3	3	3	2	2	2	2	3	1	4	3	2	2	3	2	5	5	5	2	2	1	2	2	2	2	1	1	2
3	1	2	1	7	1	3	2	4	1	3	2	1	1	1	1	3	3	2	1	2	2	2	3	3	1	1	1	2	1	2	3	3	2	2	3	2	4	5	4	2	2	1	2	2	1	1	1	1	2
1	1	1	3	6	0	3	3	3	3	2	2	3	3	3	2	3	1	2	1	2	2	2	3	3	2	2	2	2	2	1	4	4	3	3	3	2	4	4	4	2	2	1	3	3	2	1	1	1	2
3	4	2	0	9	1	3	3	2	3	2	1	1	3	3	2	3	3	4	4	3	2	3	3	3	2	2	2	3	2	1	3	3	3	2	3	2	5	5	4	2	2	3	3	2	1	2	1	1	2
2	2	1	1	6	0	3	3	3	3	1	1	2	3	3	3	3	2	2	2	3	3	3	4	4	4	3	3	4	4	2	4	2	2	2	3	2	4	4	4	2	1	2	4	2	1	2	1	1	2
1	1	1	0	3	0	4	4	4	2	2	1	1	2	4	4	1	1	2	1	2	2	2	2	3	4	4	4	4	4	1	4	3	3	4	4	3	5	5	5	1	3	4	4	2	1	3	1	2	1
1	1	1	2	5	0	3	2	3	3	2	1	1	3	3	2	3	3	3	4	3	3	2	3	4	5	5	5	5	5	1	2	2	2	2	2	2	4	3	4	1	1	2	1	1	1	1	1	1	2
3	3	1	2	9	1	4	3	2	3	2	2	2	3	3	2	1	2	2	2	2	3	3	4	3	4	4	3	4	2	2	4	4	3	2	4	2	4	4	4	1	1	3	3	2	2	2	1	1	2
1	1	1	1	4	0	2	3	2	3	3	3	2	3	3	3	3	4	3	3	3	2	3	4	4	4	4	3	2	4	2	3	3	3	3	3	2	3	4	4	2	2	1	2	2	1	1	1	1	2
3	1	2	1	7	1	3	2	3	2	3	2	3	2	3	2	1	2	3	2	2	2	2	3	3	3	3	3	2	2	3	4	4	4	3	4	2	4	4	4	2	2	3	2	2	1	2	1	1	2
1	1	1	0	3	0	3	4	4	1	4	3	3	1	1	1	4	1	2	1	1	1	2	3	4	1	1	1	1	1	5	5	4	5	5	4	2	1	2	1	4	3	4	4	3	2	3	1	1	2
1	1	1	0	3	0	2	3	2	2	4	2	2	2	2	2	4	4	3	4	3	2	2	4	4	4	4	4	4	4	3	3	3	3	3	3	2	3	3	3	2	2	2	2	2	2	2	2	1	2
1	1	1	4	7	1	4	3	3	2	3	3	2	3	2	2	1	2	2	3	2	1	1	1	2	1	1	2	1	1	3	4	4	4	4	4	3	2	1	2	4	3	2	3	4	4	2	3	2	1
3	4	3	4	14	1	2	2	3	3	2	3	2	3	3	1	3	4	4	2	4	4	4	5	5	2	2	2	2	2	1	4	3	2	2	3	2	5	5	5	1	2	2	1	2	1	1	1	1	2
1	1	1	0	3	0	4	4	4	2	2	2	2	2	2	3	2	3	4	2	3	2	2	3	3	3	3	2	3	1	1	4	3	3	3	4	3	3	3	3	2	2	3	3	3	2	2	1	1	2
3	5	1	4	13	1	3	3	3	4	2	2	1	3	3	3	2	3	2	3	3	3	3	3	3	4	4	4	4	4	1	3	3	2	1	2	1	5	5	5	1	1	2	2	1	1	1	1	1	1
3	2	1	1	7	1	3	3	3	3	1	1	1	4	3	3	3	3	4	2	3	2	3	3	4	4	2	4	4	4	1	3	3	3	2	2	2	4	4	4	2	2	1	2	2	1	2	2	1	2
1	1	1	1	4	0	3	2	3	2	3	2	2	1	2	1	2	3	2	3	2	2	2	2	2	2	3	3	2	2	1	4	4	3	3	3	3	5	5	4	2	1	2	2	1	2	1	3	1	2
1	1	1	0	3	0	4	3	4	2	4	4	1	2	2	1	1	1	1	1	1	1	1	3	2	1	1	1	1	1	5	4	4	5	4	5	3	3	2	3	3	4	4	4	3	4	3	2	3	1
1	1	1	0	3	0	3	3	3	3	2	1	1	3	3	3	2	2	1	1	3	2	2	3	3	3	3	4	4	4	1	3	3	3	2	2	2	4	3	4	2	1	2	2	1	1	1	1	1	1
2	1	1	0	4	0	3	2	3	2	3	3	1	2	3	3	3	3	4	4	5	4	5	3	4	5	5	5	5	5	1	1	2	1	1	1	1	3	3	5	1	1	1	1	1	1	1	1	1	1
2	2	3	1	8	1	2	2	2	3	3	2	2	2	2	2	3	3	3	3	3	3	3	3	4	4	3	4	4	4	2	4	3	2	3	2	3	3	3	3	2	1	2	2	2	2	2	1	1	2
1	1	1	0	3	0	4	4	4	2	2	3	1	1	2	1	2	3	2	2	1	2	2	1	1	1	1	1	1	1	4	5	4	4	4	4	4	4	4	2	4	4	4	4	4	3	3	2	2	2
1	1	1	1	4	0	4	3	4	2	3	2	2	2	2	3	2	2	2	3	3	4	4	5	3	4	2	2	3	2	1	3	2	2	1	2	2	3	3	3	2	1	1	2	1	1	2	1	1	1
1	1	1	0	3	0	2	2	3	2	3	2	2	2	1	3	2	3	3	4	4	3	4	5	3	2	2	2	3	2	4	4	4	3	2	2	3	4	3	3	2	1	2	2	1	2	1	1	1	2
1	1	1	0	3	0	3	3	2	3	4	2	3	2	2	1	3	2	3	3	4	5	4	3	3	3	4	3	4	2	1	3	4	3	3	3	3	4	5	4	2	1	1	2	1	2	2	1	1	2
1	1	1	1	4	0	3	1	2	3	2	1	1	2	3	1	3	4	3	4	3	2	3	4	5	3	3	3	2	3	2	4	3	4	2	3	2	4	4	4	2	2	2	2	1	1	3	2	1	2
1	1	1	1	4	0	4	4	4	3	2	2	1	2	2	3	2	2	2	2	2	3	3	3	3	4	4	2	4	4	1	3	3	3	1	2	1	4	4	4	2	2	2	2	1	1	3	1	1	1
1	1	1	1	4	0	4	4	4	2	3	2	2	4	2	1	1	2	2	2	2	1	1	2	3	1	1	1	1	2	2	4	4	4	4	4	3	5	5	4	3	2	4	3	4	2	2	2	2	2
1	1	1	0	3	0	4	4	4	3	3	2	1	3	3	3	2	1	2	3	3	3	3	4	3	4	3	3	2	3	1	3	3	2	1	2	2	5	5	3	2	1	1	2	1	1	1	1	1	1
2	1	1	0	4	0	3	3	2	3	3	3	2	3	2	2	2	3	3	2	3	3	2	3	3	2	1	2	2	1	2	4	4	4	3	4	3	4	4	4	2	2	2	2	2	2	3	2	3	1
2	1	2	0	5	0	3	3	2	2	3	2	2	2	2	2	3	2	2	2	3	2	3	4	3	3	2	2	2	2	1	3	4	3	1	4	2	4	4	4	2	2	2	2	2	3	3	1	2	1
3	3	1	3	10	1	3	4	4	3	3	3	2	3	3	2	1	2	3	3	2	2	2	3	3	4	3	3	2	4	2	5	3	3	3	3	2	3	3	3	2	1	1	3	4	1	2	1	1	2
1	1	1	1	4	0	3	3	3	2	3	3	3	2	2	3	3	3	3	3	4	4	4	5	3	4	4	3	4	4	2	3	2	2	1	1	1	3	3	4	2	1	1	2	2	1	1	1	1	2
1	1	1	0	3	0	3	3	4	3	2	2	2	3	3	3	4	3	2	2	3	3	4	4	4	4	4	4	4	4	1	3	1	3	3	3	2	4	4	3	1	1	2	1	1	1	2	1	1	2
1	1	1	0	3	0	3	2	3	4	2	3	3	2	3	1	3	3	2	2	2	2	1	4	3	1	2	3	2	3	4	4	4	4	4	4	2	4	4	4	2	2	1	2	2	2	1	1	1	2
2	2	1	2	7	1	3	3	2	2	3	2	2	2	2	2	2	2	2	2	2	1	1	2	4	3	2	2	2	2	3	4	4	4	4	4	4	4	4	3	2	2	2	2	3	2	3	2	2	2
2	1	1	2	6	0	2	3	3	3	2	2	2	3	3	3	3	2	3	3	3	3	3	2	1	5	5	5	5	5	1	3	1	1	1	2	2	3	3	4	1	2	1	2	1	2	1	1	1	2
2	1	1	1	5	0	1	4	1	2	4	3	1	2	3	4	5	4	4	4	2	3	3	1	1	4	5	5	2	4	5	4	3	4	1	1	3	1	1	1	4	2	3	4	2	2	1	1	1	2
3	1	1	4	9	1	4	3	3	3	2	2	2	3	3	3	1	2	1	1	2	2	3	3	3	2	2	2	3	2	2	3	3	3	3	3	2	5	5	4	2	1	2	2	1	2	1	1	1	2
2	1	1	0	4	0	3	3	3	2	3	2	3	2	3	3	2	3	3	2	4	3	3	3	3	4	3	3	4	3	1	2	2	1	1	1	1	3	3	3	1	1	1	1	1	1	1	1	1	1
2	2	1	3	8	1	2	2	3	2	2	2	2	2	3	3	3	2	3	3	3	3	3	4	4	4	4	5	4	4	2	3	3	2	2	3	2	3	3	2	2	1	2	2	1	1	1	1	1	1
1	1	1	0	3	0	3	3	3	2	1	2	2	2	3	2	3	3	3	2	3	2	3	3	3	3	5	3	3	2	1	3	3	3	2	3	2	4	4	4	1	1	2	2	2	1	1	1	1	2
1	1	1	0	3	0	3	4	2	2	4	2	2	2	2	3	2	3	2	2	3	3	3	3	3	2	2	2	2	2	2	3	2	2	1	1	1	3	3	3	2	1	1	2	2	1	1	1	1	2
1	1	1	1	4	0	2	2	2	3	3	2	1	3	2	2	3	4	5	4	3	3	3	4	4	2	2	2	3	2	2	4	2	2	1	2	1	4	4	4	2	2	1	2	2	2	1	1	1	2
1	1	1	0	3	0	3	3	3	1	3	4	2	2	2	3	3	2	2	3	2	4	3	2	2	1	2	1	1	1	5	4	4	4	4	4	5	3	3	2	3	3	2	4	2	2	3	2	1	2
1	1	1	1	4	0	4	4	2	4	2	1	1	3	3	2	1	4	1	1	2	2	2	3	3	2	2	2	2	3	2	4	4	3	3	4	3	4	4	5	2	2	2	2	2	2	2	2	1	2
1	1	1	0	3	0	3	3	4	3	2	2	2	2	3	2	3	2	3	2	2	3	2	3	3	1	2	2	1	2	3	4	3	4	3	3	4	3	3	3	3	2	4	3	4	3	2	2	2	2
1	1	1	0	3	0	4	3	4	3	2	3	3	3	3	4	2	3	2	2	2	3	3	3	3	2	2	2	1	2	2	3	3	3	2	2	2	4	4	4	2	2	2	2	2	1	2	1	1	1
3	1	1	1	6	0	2	2	2	3	3	2	2	3	3	3	4	5	4	5	5	3	2	4	4	4	4	4	3	5	2	3	3	2	2	1	2	4	4	4	2	2	2	2	1	2	3	3	1	1
1	1	1	0	3	0	4	3	4	2	2	3	1	2	3	2	1	3	2	1	2	2	2	2	2	1	2	1	1	1	2	5	5	4	4	5	4	4	4	4	3	3	3	4	2	3	3	2	1	1
2	1	1	1	5	0	2	2	2	3	3	2	2	3	3	2	4	4	4	3	3	2	3	3	4	3	4	5	4	3	2	3	3	3	4	4	2	4	4	4	2	2	2	2	2	2	1	1	1	2
1	1	1	0	3	0	2	3	2	3	2	2	1	3	3	3	2	3	3	4	4	3	3	3	4	5	5	5	5	4	1	4	3	2	2	3	3	4	3	3	2	1	1	2	1	1	2	1	1	1
2	2	1	1	6	0	3	3	3	3	3	3	2	3	2	2	3	2	2	3	2	2	2	2	2	4	4	5	5	4	1	3	3	2	1	2	2	4	4	4	1	1	1	2	1	1	1	1	1	2
2	1	1	0	4	0	3	2	3	3	2	2	2	3	3	2	3	3	3	2	4	4	4	4	3	3	3	2	4	2	2	3	2	4	2	2	1	3	3	4	1	2	1	2	2	2	1	2	2	2
2	1	1	1	5	0	3	2	2	3	3	2	2	3	2	1	3	3	3	3	2	2	2	3	3	2	2	2	2	2	2	3	3	3	2	2	2	4	4	4	1	2	1	2	2	1	2	1	1	2
2	1	1	1	5	0	3	2	2	3	4	3	2	3	2	2	3	1	2	2	3	4	3	3	4	2	2	4	2	1	1	3	2	3	1	3	2	5	4	4	2	2	1	2	1	1	1	1	1	1
1	1	1	1	4	0	3	2	2	3	3	3	2	3	3	2	4	3	3	4	4	3	3	4	2	4	4	4	3	2	1	4	3	2	2	3	2	4	4	4	2	2	1	3	3	1	2	2	1	1
4	1	1	1	7	1	3	1	1	1	2	2	2	2	2	2	3	2	2	2	3	4	4	3	3	2	3	3	2	2	3	3	3	4	2	3	3	1	2	3	3	2	2	3	3	2	2	3	1	2
2	2	1	1	6	0	3	3	3	2	4	2	2	2	2	2	2	3	2	2	3	3	3	4	4	2	2	2	2	1	2	4	3	3	2	4	3	4	3	3	2	2	3	3	3	2	2	1	1	2
1	1	1	1	4	0	3	3	3	3	3	1	1	3	3	3	2	2	3	2	4	2	3	3	3	2	3	4	4	1	1	3	3	2	2	2	2	5	4	5	1	1	1	1	1	1	1	1	1	1
3	2	2	1	8	1	4	4	4	1	4	3	1	1	1	1	1	2	1	1	2	3	3	2	2	1	1	1	1	1	4	4	5	3	4	4	5	2	2	3	2	1	1	4	1	1	3	1	1	2
2	1	1	3	7	1	2	2	2	3	3	2	2	3	3	2	4	3	3	3	4	4	4	5	5	4	5	5	5	5	1	2	2	1	1	2	1	3	3	3	1	1	1	1	1	1	1	1	1	2
1	1	1	1	4	0	1	3	1	4	4	2	2	3	3	1	4	5	4	5	3	3	3	4	4	5	4	5	5	5	1	4	2	1	1	1	1	4	3	4	2	1	2	2	1	1	1	1	1	2
2	1	1	1	5	0	3	3	4	2	2	3	1	1	2	2	2	2	1	1	2	2	2	2	2	3	2	2	2	4	1	4	4	4	3	4	4	4	4	4	2	1	2	2	1	1	1	1	1	2
3	1	1	1	6	0	2	2	2	3	3	1	1	3	2	2	4	3	2	3	3	1	3	4	3	3	3	2	2	2	1	3	3	4	2	2	2	4	4	4	2	2	2	2	2	2	1	2	1	2
2	1	1	0	4	0	4	3	3	3	2	2	2	3	3	2	2	2	2	2	3	2	2	5	5	1	1	1	1	1	2	2	2	2	2	2	2	5	5	5	1	2	1	1	1	2	1	1	1	2
2	1	1	0	4	0	2	3	3	2	3	2	3	2	3	2	3	2	3	3	4	3	3	4	4	4	4	4	4	4	2	3	2	3	2	2	2	3	3	4	2	1	1	2	1	1	2	1	1	2
3	3	3	2	11	1	4	4	4	3	2	2	1	3	3	3	2	1	1	1	2	1	1	3	2	4	4	4	4	4	2	4	4	4	3	4	2	5	5	4	2	1	1	2	1	2	2	1	2	1
2	3	1	1	7	1	3	2	4	3	2	1	1	2	2	2	1	3	2	3	3	2	3	3	3	3	3	2	4	2	2	3	1	2	1	1	1	4	3	5	1	1	2	1	1	1	1	1	1	2
2	1	1	0	4	0	3	2	2	3	4	2	2	2	1	2	3	3	2	3	3	2	3	3	3	2	2	2	2	2	2	4	2	3	3	3	2	3	2	3	3	1	2	2	3	1	2	1	1	2
1	1	1	1	4	0	3	4	2	3	3	2	1	3	2	1	2	2	2	1	4	3	3	3	4	4	4	4	4	2	1	2	1	2	1	2	2	3	4	5	1	1	1	2	2	2	2	1	1	2
2	2	1	1	6	0	3	3	3	2	4	2	1	2	2	2	2	3	4	2	3	3	3	3	3	4	4	4	4	4	1	3	2	2	1	2	2	4	4	4	2	1	2	2	1	1	1	1	1	1
1	1	1	0	3	0	4	3	3	1	1	2	2	2	3	2	2	2	2	3	1	3	2	2	1	2	2	2	2	2	3	4	4	4	4	4	3	4	4	4	2	2	2	2	1	1	2	1	1	1
1	1	1	0	3	0	3	3	3	3	2	2	1	3	3	3	2	2	3	3	3	4	4	4	5	4	4	4	3	3	1	3	2	3	2	2	2	3	3	4	2	2	2	2	2	1	1	1	1	2
1	1	1	1	4	0	4	4	3	3	2	3	1	3	3	1	2	3	3	2	3	3	3	3	3	1	1	2	2	1	2	2	2	2	2	2	1	4	4	4	1	1	2	1	1	1	2	2	1	2
1	1	1	0	3	0	3	3	4	2	2	3	1	2	3	2	2	1	1	3	3	3	3	2	4	3	4	4	4	4	1	3	3	3	2	3	1	4	4	3	2	1	1	2	1	2	1	2	1	1
3	3	2	1	9	1	3	3	3	3	3	3	2	3	2	1	2	2	2	1	2	2	2	3	4	1	2	2	3	1	2	4	3	3	3	4	2	4	3	3	2	1	3	3	2	2	2	1	1	2
2	2	1	1	6	0	3	3	3	1	4	2	2	2	2	1	2	3	2	1	2	3	2	2	3	4	3	3	2	2	2	4	4	2	2	1	1	4	3	3	2	1	2	2	1	1	2	1	1	2
1	1	1	1	4	0	3	2	2	3	2	2	2	3	3	2	3	3	3	2	3	2	2	3	2	2	2	2	2	2	3	3	2	2	2	2	2	4	4	4	1	2	1	2	2	1	1	1	1	1
3	2	2	2	9	1	4	3	3	2	3	2	2	2	2	1	1	2	1	1	2	2	1	4	3	2	2	1	1	2	4	5	4	4	4	4	3	5	4	3	4	3	4	4	1	3	2	2	2	2
2	1	1	1	5	0	2	3	2	3	2	2	2	3	3	3	4	3	3	3	4	4	3	4	4	3	5	4	4	4	1	3	2	2	2	2	1	4	4	4	2	2	2	2	3	2	1	1	1	2
2	1	1	1	5	0	2	3	2	3	3	2	2	3	3	1	3	5	2	5	3	2	2	3	3	4	5	4	4	4	1	3	3	3	2	2	2	3	3	4	1	1	1	2	1	1	1	1	1	2
2	1	1	1	5	0	4	3	4	1	4	2	3	2	2	1	2	2	2	1	2	2	2	2	2	1	1	1	1	1	5	4	4	4	4	4	4	4	4	4	3	2	3	3	3	3	3	2	2	2
3	1	2	1	7	1	3	4	2	2	3	2	4	2	3	1	3	1	2	2	2	3	4	4	3	4	4	4	4	4	3	4	4	4	3	4	3	3	1	3	3	3	1	4	1	4	3	1	2	1
1	1	1	0	3	0	3	3	4	3	4	2	4	1	1	3	2	2	1	3	3	1	1	2	3	1	1	2	2	1	4	4	4	4	2	3	1	4	4	4	2	2	2	3	1	2	1	1	1	2
1	1	1	1	4	0	3	2	4	4	3	2	1	4	1	3	3	2	3	1	3	3	3	2	2	4	2	2	2	2	2	4	3	2	2	4	1	4	4	5	1	1	2	3	2	1	1	1	1	1
1	1	1	0	3	0	3	3	3	2	3	2	2	2	2	2	3	3	3	3	3	3	3	3	1	1	1	1	1	1	2	4	4	3	3	3	3	3	3	3	3	2	4	3	2	1	2	1	1	2
3	1	2	1	7	1	3	3	3	3	3	2	1	2	2	3	3	3	3	3	4	3	3	2	2	2	3	2	2	2	2	3	2	3	3	2	1	4	4	4	2	1	1	3	2	2	2	1	1	1
1	1	1	0	3	0	2	2	2	2	3	3	2	3	2	1	3	2	2	1	2	2	2	3	3	2	2	1	2	1	2	4	3	4	3	4	2	4	3	3	2	2	2	3	2	2	2	2	2	2
2	1	1	1	5	0	3	3	3	3	1	1	1	3	3	3	1	1	1	1	2	2	2	2	2	2	2	2	2	2	1	4	4	3	3	3	2	5	5	5	1	2	2	2	2	2	1	1	1	2
2	1	1	1	5	0	3	4	4	3	2	2	2	2	2	2	3	2	1	2	3	2	3	3	3	4	4	4	4	3	2	3	3	2	2	3	2	3	3	3	2	1	2	3	2	1	2	1	1	2
3	1	2	6	12	1	3	4	2	3	2	2	1	3	3	2	3	3	3	2	3	2	2	4	5	5	3	3	3	2	2	4	3	2	2	2	2	4	5	4	1	1	2	1	1	1	2	2	1	2
3	4	1	3	11	1	3	4	3	4	2	1	1	4	3	4	3	3	2	4	4	4	4	5	5	3	2	2	3	2	2	4	3	2	2	2	3	4	4	4	3	2	1	3	1	1	2	1	1	2
2	1	1	1	5	0	3	2	2	2	4	2	3	3	2	3	3	3	5	3	3	3	3	5	3	1	2	2	2	1	2	4	3	2	2	3	1	4	4	3	2	2	3	3	2	2	2	1	1	2
3	1	1	5	10	1	3	2	2	3	1	2	1	3	3	3	2	3	3	2	2	1	1	2	3	1	2	2	2	1	3	4	3	3	1	3	2	5	4	4	1	1	1	2	1	1	1	1	1	1
1	1	1	4	7	1	3	2	3	3	3	3	3	3	2	2	3	3	4	3	3	3	3	3	3	2	2	2	2	2	2	4	2	4	2	3	2	4	4	4	2	2	4	3	4	2	2	1	2	1
2	1	1	1	5	0	2	3	2	2	2	2	3	3	3	4	2	4	4	3	3	3	3	2	2	2	2	2	4	4	1	4	4	3	1	3	2	4	3	3	2	1	1	2	4	1	1	3	1	2
2	2	1	0	5	0	3	3	4	2	3	2	3	1	1	2	3	2	2	3	3	3	3	2	3	1	1	1	1	2	4	4	2	2	2	2	1	3	3	3	3	2	1	3	1	1	1	1	1	2
2	1	1	1	5	0	3	3	2	3	2	3	3	2	2	3	3	2	2	2	3	2	3	3	4	3	3	3	4	2	2	4	3	3	3	3	3	5	4	4	1	2	2	2	1	2	2	1	1	2
2	1	1	1	5	0	3	2	4	1	2	1	1	3	3	3	2	3	4	2	2	2	2	2	4	4	5	4	4	5	2	3	4	2	2	3	2	5	5	5	1	2	2	2	1	1	1	1	1	1
3	2	1	1	7	1	2	2	2	4	2	3	3	3	3	2	4	3	4	4	5	2	2	3	3	1	1	2	3	1	1	2	2	1	1	2	2	5	4	4	1	1	2	1	1	1	1	1	1	1
1	1	1	1	4	0	3	3	3	3	2	2	2	2	3	4	3	2	2	2	3	2	2	3	3	4	4	3	3	3	2	4	4	3	3	3	2	4	4	4	2	1	2	2	2	1	2	1	1	2
2	1	1	1	5	0	3	3	3	2	3	2	1	4	3	3	3	2	2	2	2	2	3	3	3	3	3	2	3	3	2	4	2	3	1	3	1	4	3	2	2	2	3	3	3	2	3	1	1	2
1	1	1	1	4	0	2	2	3	3	2	2	1	3	3	3	5	3	3	3	3	1	2	3	3	4	4	2	2	4	1	3	3	3	1	3	3	5	5	4	1	1	3	2	2	1	1	1	1	2
3	2	1	4	10	1	3	3	3	3	3	2	2	3	2	2	2	3	3	2	3	2	2	2	2	2	2	2	2	2	2	4	4	3	2	3	3	4	4	4	2	1	2	1	1	2	1	1	1	2
2	1	1	1	5	0	3	2	3	4	2	2	2	3	3	2	3	4	4	3	4	2	2	4	3	3	3	2	3	4	1	3	3	2	2	1	1	4	4	5	2	1	2	2	1	2	1	1	1	2
2	1	1	0	4	0	4	3	3	2	2	2	2	2	3	2	1	3	1	1	2	2	3	3	3	2	2	1	2	3	2	4	4	3	2	4	2	4	4	4	2	1	2	3	3	1	1	2	1	1
2	2	1	1	6	0	1	2	2	3	3	2	2	3	2	3	4	5	4	5	5	5	5	3	3	5	5	5	5	5	2	3	3	2	1	1	2	2	1	2	1	1	1	2	3	1	2	1	1	1
3	1	1	2	7	1	4	4	3	2	3	3	4	2	2	2	2	1	1	1	2	2	2	1	2	1	1	1	1	1	4	4	4	4	4	4	4	3	3	3	4	4	4	4	3	4	4	2	3	2
2	1	1	1	5	0	3	3	3	3	3	2	2	2	2	2	3	3	2	2	3	3	3	4	3	4	2	2	3	2	1	4	4	4	3	4	3	4	4	4	3	3	2	4	1	1	1	1	1	2
1	1	1	1	4	0	3	3	3	2	4	3	3	1	1	1	2	2	2	3	3	2	3	4	2	2	2	2	2	3	4	3	3	2	3	3	3	3	3	4	1	2	2	2	1	2	1	1	2	2
1	1	1	0	3	0	3	3	3	2	3	2	2	2	2	1	2	2	2	2	2	3	2	3	3	1	2	2	1	1	3	4	4	4	4	4	3	4	4	4	2	2	3	3	2	3	2	2	1	2
2	1	2	1	6	0	4	4	3	2	3	3	2	2	1	1	2	2	3	1	2	3	3	2	2	4	2	2	4	1	3	4	4	3	2	2	1	4	4	4	2	2	2	1	1	2	1	1	1	2
2	1	1	0	4	0	3	3	4	2	3	3	2	3	3	3	3	2	2	2	2	2	2	2	2	3	4	4	4	4	1	3	3	3	2	3	2	4	4	4	1	1	1	2	1	1	1	1	1	1
1	1	1	1	4	0	3	3	3	2	3	2	2	2	2	2	3	1	2	2	2	4	2	3	4	3	2	3	2	3	3	4	5	3	4	4	2	2	3	3	4	3	4	4	2	3	2	1	1	2
2	1	1	0	4	0	3	3	3	2	3	2	2	2	2	2	3	3	2	1	3	2	2	3	3	1	1	1	2	2	1	4	4	3	2	3	2	5	5	4	2	2	1	4	2	1	2	2	1	2
1	1	1	0	3	0	4	3	4	2	3	3	4	2	2	2	2	2	2	1	2	3	2	3	3	2	2	2	2	1	4	5	5	5	5	5	4	4	4	3	3	4	4	4	3	3	4	3	2	2
1	1	1	0	3	0	4	3	4	3	3	3	1	3	3	2	1	2	1	2	2	2	2	3	3	3	4	3	2	4	1	3	3	3	3	3	2	4	3	4	2	1	2	2	1	1	1	1	1	2
2	2	1	1	6	0	3	2	2	3	3	2	2	3	3	3	2	3	3	3	2	3	3	3	4	3	4	4	3	4	2	3	3	3	2	3	2	4	4	4	2	2	2	2	2	2	2	1	1	2
2	1	1	0	4	0	2	3	3	3	2	2	2	3	3	3	3	3	3	3	3	2	2	3	3	4	5	5	4	2	1	3	2	2	2	2	2	4	4	5	1	1	2	2	1	1	1	1	1	2
1	1	1	0	3	0	3	3	2	2	4	4	3	2	2	2	2	3	2	2	1	1	1	3	2	2	2	2	2	2	4	5	4	4	3	3	3	2	4	2	3	3	3	4	4	4	3	1	2	2
1	1	1	3	6	0	3	3	3	2	3	2	2	2	3	2	2	2	3	2	2	1	2	2	2	2	2	2	2	2	2	3	3	4	2	3	2	3	3	3	2	2	1	2	2	2	3	1	1	2
3	2	2	2	9	1	3	3	3	1	4	4	4	2	2	2	3	1	1	3	2	5	3	5	2	3	3	3	3	3	1	5	5	3	4	4	4	3	2	1	4	3	4	4	2	3	4	4	1	2
1	1	1	0	3	0	3	3	3	2	3	3	3	2	3	2	2	3	2	3	4	3	4	3	4	3	2	2	3	3	2	4	3	4	2	3	2	3	3	3	2	2	3	3	3	2	2	1	2	1
2	2	1	4	9	1	3	2	3	2	2	2	2	3	3	3	2	2	3	2	3	2	3	5	5	4	4	4	5	4	2	3	3	2	3	2	3	4	4	5	2	1	3	2	1	1	1	1	1	2
1	1	1	0	3	0	3	3	2	3	1	1	1	3	3	2	3	3	4	3	5	3	4	4	2	4	2	2	3	4	1	4	3	2	1	1	2	4	4	4	2	1	2	2	3	1	2	1	1	1
1	1	1	0	3	0	2	2	2	3	3	1	1	3	3	2	4	5	5	5	5	3	5	5	5	5	5	5	5	5	1	4	2	1	1	1	2	3	3	5	1	1	2	3	1	1	1	1	1	2
2	1	2	1	6	0	3	3	3	3	3	2	2	2	2	2	3	2	3	3	4	2	3	3	3	4	4	4	4	4	1	3	3	3	2	3	1	4	4	4	1	1	2	2	2	1	2	1	1	2
1	1	1	0	3	0	2	2	3	4	4	3	3	4	2	2	3	4	4	3	3	2	2	3	5	3	3	2	2	2	2	3	2	3	1	2	1	4	4	4	1	2	1	2	3	1	1	1	1	2
1	1	1	2	5	0	2	2	2	3	3	2	2	3	3	3	4	3	4	4	4	3	4	5	5	5	4	5	5	4	1	3	2	2	2	1	1	4	3	4	1	1	1	1	1	1	2	1	1	2
2	1	1	1	5	0	3	2	3	3	4	2	3	2	2	1	3	2	3	3	3	1	3	2	3	2	2	2	3	2	2	4	3	3	3	3	2	4	4	3	2	2	1	2	2	2	1	1	1	2
4	4	2	6	16	1	2	2	2	3	2	2	2	2	2	1	2	3	3	3	3	4	4	4	3	2	2	2	2	1	4	3	3	3	3	3	2	4	4	4	2	3	2	2	1	2	2	1	1	1
3	3	2	3	11	1	4	3	4	2	3	3	1	2	3	1	2	3	1	1	2	2	4	3	2	2	1	1	1	1	3	4	5	3	3	4	4	3	3	4	3	2	4	2	1	1	3	1	1	2
1	1	1	0	3	0	2	2	3	4	3	1	1	3	3	2	4	4	3	3	4	4	4	4	4	3	3	4	3	3	1	4	3	2	2	2	2	4	4	4	1	1	2	2	2	1	1	1	1	1
2	3	1	1	7	1	3	2	2	3	3	2	4	2	2	1	4	3	2	2	4	4	4	5	4	3	3	2	2	2	2	4	3	2	3	4	3	3	3	3	2	2	2	3	3	2	2	1	1	2
1	1	1	1	4	0	3	2	3	3	2	2	1	3	3	1	3	3	3	2	3	2	3	3	2	2	2	2	2	2	3	4	3	2	3	3	2	3	3	4	2	1	1	3	3	1	1	1	1	2
2	1	1	1	5	0	3	2	2	3	2	2	2	3	3	2	3	3	4	2	3	4	4	5	4	2	2	2	3	2	1	2	2	3	2	2	1	3	3	4	2	1	1	1	2	1	1	1	1	2
2	2	1	1	6	0	3	3	3	3	3	2	2	3	2	1	3	1	2	1	3	2	3	3	4	1	1	1	2	1	2	4	4	2	2	3	2	4	4	4	2	2	1	3	3	2	1	1	1	1
1	1	1	1	4	0	2	3	3	3	2	2	2	3	3	2	3	2	3	3	3	3	3	3	3	2	2	2	2	4	2	4	4	3	4	4	3	3	3	3	2	2	3	3	3	2	2	1	2	2
1	1	1	2	5	0	3	3	3	3	3	2	2	3	3	3	1	1	1	1	2	2	2	2	2	2	2	2	2	2	2	4	3	3	2	2	2	5	5	4	2	1	2	2	1	1	1	1	1	2
2	1	1	1	5	0	3	3	3	2	1	3	2	3	3	2	4	3	3	3	4	4	4	4	5	2	2	2	3	2	4	4	2	2	2	3	2	2	1	3	3	2	3	3	2	3	4	1	3	2
1	1	1	0	3	0	3	2	3	2	2	2	2	2	3	1	3	3	3	2	3	3	3	2	1	3	4	3	3	3	2	3	3	3	1	1	2	4	4	4	2	2	1	2	2	3	2	1	1	2
2	1	1	3	7	1	3	2	3	3	2	1	1	3	3	2	4	4	4	3	3	3	3	3	3	2	2	2	4	1	2	4	4	3	2	4	1	4	4	3	2	1	3	2	1	1	2	1	1	2
2	1	1	0	4	0	3	3	3	2	3	2	1	2	2	2	3	2	2	3	2	2	1	1	1	2	2	1	2	3	1	4	4	4	3	3	3	5	5	5	2	1	2	3	3	1	1	1	1	2
1	1	1	4	7	1	3	3	3	3	2	2	2	3	3	3	2	2	2	2	3	2	3	3	4	2	2	2	2	2	1	4	3	3	2	3	2	4	4	4	1	1	1	2	1	1	1	1	1	2
1	1	1	1	4	0	3	2	3	1	2	2	2	1	2	1	3	3	3	3	3	2	2	3	3	3	2	1	4	3	1	5	2	2	2	3	2	4	4	4	2	1	2	2	1	1	2	1	1	2
1	1	1	1	4	0	3	4	3	2	3	2	1	3	2	2	2	2	2	1	3	2	3	3	3	2	2	3	2	2	2	2	1	3	1	2	1	4	4	4	2	1	4	2	1	1	1	1	1	1
2	2	1	1	6	0	3	4	4	3	4	2	3	3	2	2	2	2	2	2	3	5	4	3	3	3	2	2	2	2	1	4	4	4	4	4	3	4	4	4	2	2	2	2	3	2	3	2	2	2
3	1	1	0	5	0	4	2	4	3	4	2	2	3	2	1	3	2	3	1	2	2	3	2	4	1	2	2	1	1	4	5	4	4	5	5	4	3	4	4	2	3	4	4	3	4	1	2	2	2
1	1	1	1	4	0	2	2	2	3	2	2	1	3	3	2	3	4	4	4	4	3	3	4	5	5	5	4	5	4	1	2	2	2	1	1	1	4	4	4	1	1	1	2	1	1	1	1	1	2
2	1	1	1	5	0	4	3	3	1	2	3	1	1	2	3	2	3	2	3	2	3	3	2	2	5	5	5	5	5	2	4	4	4	4	4	4	4	4	4	3	2	2	2	2	1	1	2	2	1
1	1	1	0	3	0	3	3	3	3	4	2	2	4	3	1	3	3	3	3	2	1	1	3	3	5	5	4	5	4	2	3	3	3	1	2	2	4	4	4	1	1	2	2	1	1	1	1	1	2
3	2	3	2	10	1	2	2	2	3	2	1	2	3	3	2	3	3	2	4	5	5	5	5	3	5	5	4	5	4	1	3	1	2	1	2	1	4	4	5	1	1	2	2	2	1	2	1	1	2
3	4	2	2	11	1	3	3	3	2	4	3	4	2	1	2	2	2	2	3	3	2	2	2	3	2	1	2	2	2	3	4	4	4	4	4	4	3	3	3	3	3	2	3	1	2	2	1	1	2
2	1	1	0	4	0	4	4	4	4	4	2	1	3	2	2	1	1	1	1	1	1	1	3	3	3	2	1	2	2	1	5	5	5	4	5	4	4	4	5	1	2	1	3	3	2	1	1	1	2
1	1	1	1	4	0	3	3	3	3	2	1	1	3	3	2	2	3	2	2	3	2	2	3	3	2	2	1	2	4	1	3	4	4	2	3	1	4	4	4	1	1	1	1	2	1	1	1	1	2
2	1	1	0	4	0	4	3	2	2	2	2	1	4	3	3	2	2	3	2	2	2	2	3	3	4	4	2	4	4	1	4	4	3	3	3	2	4	3	4	2	2	2	2	2	1	1	2	1	2
1	1	1	0	3	0	3	2	3	3	3	2	1	3	3	2	3	3	4	2	3	3	4	5	5	3	3	2	4	2	2	2	3	2	2	2	2	5	4	5	1	1	2	2	1	2	1	1	1	2
2	1	1	0	4	0	3	3	2	3	4	2	4	3	1	3	4	2	2	3	3	3	5	5	5	4	4	1	5	5	5	5	4	4	4	4	3	4	4	5	2	2	2	3	1	1	3	1	2	2
1	1	1	1	4	0	2	2	2	3	4	3	2	2	1	1	4	4	4	2	4	3	3	5	3	2	2	2	4	3	1	3	3	2	1	1	2	3	3	4	2	1	1	1	1	2	1	1	1	2
3	1	3	0	7	1	2	3	2	4	4	2	1	4	4	3	3	3	4	3	2	2	2	2	2	2	2	2	2	2	1	3	3	2	2	2	2	5	5	4	1	1	1	2	1	1	1	1	1	2
3	1	1	1	6	0	3	4	4	2	2	2	2	2	3	2	3	1	1	2	2	3	3	3	3	2	2	2	4	2	1	4	3	3	2	3	1	4	4	4	2	1	1	2	1	1	1	1	1	2
3	1	1	0	5	0	3	3	2	3	2	2	2	3	2	2	3	3	4	3	4	3	4	4	4	4	3	4	3	4	1	3	2	2	1	2	1	3	3	4	2	1	1	1	2	1	2	1	1	2
2	1	1	1	5	0	4	3	3	1	4	2	2	3	1	1	2	2	2	1	2	3	2	3	3	1	2	2	2	1	3	3	4	4	4	3	3	4	5	4	2	2	2	2	1	1	2	2	1	1
2	1	1	1	5	0	2	2	2	3	3	2	2	2	3	3	2	3	3	1	2	3	3	2	3	4	2	2	2	4	2	4	2	3	3	3	4	5	5	5	2	2	4	4	2	3	2	1	2	2
1	1	1	1	4	0	2	3	2	3	2	2	1	3	3	4	2	2	3	3	3	1	1	3	3	4	5	5	5	4	1	3	3	3	1	2	1	5	5	5	1	1	1	2	2	1	1	1	1	2
1	1	1	1	4	0	2	3	2	1	4	4	3	2	2	2	3	3	2	2	3	3	3	3	3	3	4	4	4	3	2	4	3	3	3	3	2	4	4	3	2	1	2	2	3	2	2	2	1	2
2	1	1	0	4	0	3	2	3	3	3	2	2	3	2	2	2	3	3	3	3	3	4	4	4	2	3	2	3	1	2	4	4	2	3	3	2	4	4	4	1	1	1	2	2	1	1	1	1	2
1	1	1	1	4	0	2	3	2	3	3	2	1	3	4	2	3	3	4	3	5	2	5	5	4	5	4	3	4	3	1	4	4	2	1	1	2	4	4	5	2	2	2	2	2	2	2	2	1	1
3	3	1	1	8	1	4	3	3	2	3	3	2	2	2	2	2	2	2	3	2	2	2	3	3	2	1	1	2	2	2	4	4	4	4	4	2	4	4	4	4	3	4	3	4	2	3	1	2	2
3	3	1	2	9	1	2	3	2	3	3	2	2	3	2	2	3	3	5	5	4	4	3	3	4	2	2	4	4	4	1	3	2	2	2	1	1	4	4	4	1	1	2	1	1	1	1	1	1	2
3	1	2	1	7	1	2	2	3	2	4	2	2	2	2	1	3	3	4	4	2	2	2	3	3	2	3	2	2	3	1	4	4	4	4	4	2	4	3	3	2	2	2	3	3	2	1	1	1	2
2	1	1	0	4	0	2	2	2	3	3	3	3	2	2	1	3	4	4	4	5	4	4	5	4	2	3	2	4	2	1	2	2	2	1	2	2	4	4	4	2	2	1	2	2	2	2	1	1	2
2	1	1	2	6	0	4	3	2	2	3	2	2	1	1	3	2	3	1	2	3	2	3	3	2	2	3	1	4	3	1	3	3	2	1	2	2	3	3	4	2	1	3	2	3	2	4	1	1	2
1	1	1	1	4	0	4	2	3	1	3	3	2	1	4	1	1	3	2	1	2	1	2	2	2	2	2	2	3	2	3	4	2	3	2	2	3	5	4	4	1	1	1	2	1	1	2	1	1	2
2	1	1	0	4	0	4	4	4	3	2	2	2	3	3	2	2	1	1	1	2	2	2	4	3	2	2	2	2	1	2	4	4	3	2	2	1	4	4	4	2	1	3	3	2	1	2	2	1	2
1	1	1	1	4	0	4	3	2	3	2	3	1	2	3	2	2	3	2	2	3	2	3	3	4	1	2	1	1	2	2	4	4	4	4	4	3	4	4	4	1	2	3	3	3	2	1	1	1	2
2	1	1	0	4	0	3	3	3	1	2	2	2	2	3	2	2	2	2	2	2	3	3	2	2	2	3	2	4	3	2	3	3	2	2	3	2	4	4	4	2	2	1	2	1	1	2	1	1	2
2	1	1	2	6	0	4	4	3	1	4	3	4	2	1	1	2	2	1	1	2	2	3	3	3	2	1	2	2	1	3	4	3	3	3	4	2	4	4	3	2	3	2	3	2	1	2	1	1	2
1	1	1	0	3	0	4	4	4	2	4	2	1	2	2	2	1	1	1	1	2	3	3	4	3	1	1	1	1	2	2	4	4	4	4	4	4	3	3	3	2	2	2	2	2	2	1	1	1	2
1	1	1	1	4	0	4	4	4	2	4	2	2	2	1	2	2	1	2	2	3	3	4	2	2	1	2	2	1	1	3	4	3	4	4	4	4	3	3	3	3	3	3	4	4	3	4	1	2	2
3	1	2	1	7	1	1	2	1	3	2	1	1	3	3	3	4	4	5	4	4	3	3	4	4	4	4	4	4	4	1	2	1	1	1	1	1	4	4	4	2	1	1	2	1	1	1	1	1	2
3	2	1	6	12	1	3	3	3	3	2	1	1	3	3	3	3	3	2	3	3	4	4	3	3	5	4	4	4	4	2	4	3	3	3	4	3	3	3	4	2	2	1	3	1	2	1	1	1	2
1	1	1	1	4	0	2	2	2	4	4	2	1	3	2	2	4	5	5	5	3	3	3	3	4	2	2	2	4	2	2	3	3	2	1	1	2	5	4	4	2	1	1	2	2	2	1	1	1	2
1	1	1	3	6	0	3	4	4	2	3	3	4	2	1	3	4	3	2	2	3	3	2	3	3	3	3	2	2	2	2	4	3	4	4	4	3	4	4	3	2	2	2	3	1	3	3	1	1	1
2	2	1	1	6	0	3	4	3	3	3	2	1	3	1	3	3	2	2	1	2	3	2	4	3	2	1	3	3	3	2	4	3	3	1	3	2	5	3	4	2	2	3	3	2	1	4	2	2	2
1	1	1	1	4	0	3	3	2	2	3	4	3	2	2	1	3	3	4	3	4	3	3	3	3	3	2	2	3	4	2	4	4	4	3	4	3	3	3	4	2	3	2	3	1	2	1	2	2	2
1	1	1	0	3	0	2	3	3	2	4	2	1	2	2	2	4	3	4	3	3	4	4	2	4	5	4	5	5	4	1	3	2	1	1	1	1	5	5	5	1	1	1	2	2	1	2	2	1	2
2	1	1	1	5	0	3	2	2	1	4	3	2	1	2	1	3	3	2	3	5	4	5	5	3	5	5	5	5	5	4	4	3	1	1	2	2	3	3	3	1	1	2	4	1	1	1	1	1	2
2	2	2	1	7	1	2	2	3	2	3	3	3	2	1	2	3	4	3	3	4	3	4	5	3	4	4	4	4	4	1	3	1	2	1	2	2	4	5	3	2	2	2	2	1	1	1	1	1	2
1	1	1	0	3	0	3	2	2	3	1	2	2	3	3	2	3	3	3	3	3	2	2	3	3	3	3	3	3	3	2	2	2	2	1	1	1	4	4	4	2	1	2	2	1	1	1	1	1	1
1	1	1	2	5	0	4	3	4	1	3	3	3	4	1	1	3	2	3	2	2	2	2	3	3	1	1	2	2	3	3	4	4	4	3	3	3	5	5	4	2	1	1	2	3	3	1	1	1	2
3	4	1	4	12	1	3	3	3	4	2	1	2	3	4	3	2	2	2	3	4	3	3	4	4	3	4	4	4	3	2	4	2	2	1	2	2	5	5	4	2	2	1	2	1	1	1	1	1	1
2	1	1	1	5	0	3	3	3	3	3	2	2	2	2	1	3	3	3	2	3	3	3	3	3	1	1	1	1	1	3	4	4	4	3	4	2	3	3	3	2	2	2	2	2	2	3	2	1	1
3	1	1	5	10	1	2	3	2	3	3	2	4	3	3	3	3	3	3	4	3	3	3	5	5	3	4	4	4	4	2	3	3	1	1	2	2	4	4	3	2	1	2	2	1	2	1	1	1	2
1	1	1	1	4	0	3	2	3	2	1	1	2	2	3	3	2	2	4	2	3	1	2	3	3	2	2	2	3	1	1	4	4	3	2	3	2	5	5	5	4	1	2	1	2	1	1	1	1	2
2	2	1	3	8	1	3	2	3	2	3	1	1	3	3	3	3	3	3	3	3	3	3	3	3	4	4	3	4	4	2	4	4	3	3	3	3	3	3	3	2	1	2	2	1	1	2	1	1	2
1	1	1	1	4	0	3	3	2	3	2	1	1	2	3	2	3	4	3	5	4	3	4	5	4	4	3	2	4	4	1	4	3	3	2	3	1	3	3	3	2	2	1	2	1	2	2	1	1	2
1	1	1	0	3	0	3	1	1	4	1	1	1	3	3	4	1	4	1	5	5	2	5	5	5	5	1	1	1	4	1	1	1	2	1	1	1	5	5	5	1	1	1	1	1	4	4	1	1	1
2	1	1	2	6	0	4	4	4	1	3	3	2	3	2	2	2	1	1	1	1	1	1	2	2	1	1	1	1	1	4	4	4	3	3	4	4	3	3	3	3	2	3	4	3	1	3	3	1	2
2	2	1	1	6	0	4	4	3	3	1	2	2	4	4	4	2	2	3	3	1	1	1	1	2	3	2	2	2	2	1	4	4	4	3	4	2	5	5	5	1	2	1	4	4	2	2	2	1	2
3	2	1	3	9	1	3	4	4	1	3	3	1	2	3	2	2	2	3	1	2	2	2	3	3	1	1	1	1	1	1	4	4	4	3	4	3	4	3	4	1	2	1	2	4	3	2	1	1	2
1	1	1	0	3	0	2	2	3	2	4	2	2	2	3	3	3	4	3	3	3	2	2	1	2	4	4	4	4	4	1	3	3	3	2	3	2	4	4	3	1	1	2	2	1	1	1	1	1	1
1	1	1	4	7	1	3	4	4	1	1	1	1	1	3	4	2	1	1	1	5	2	2	3	5	5	5	5	5	5	2	2	2	2	1	2	1	5	5	5	2	1	1	2	1	1	1	1	1	1
3	3	2	2	10	1	1	2	1	3	4	1	1	3	4	3	3	3	4	4	5	2	3	3	3	5	4	4	5	4	1	2	2	2	1	1	2	4	4	4	2	1	3	2	1	2	1	1	1	1
3	4	3	3	13	1	4	3	3	3	2	2	1	3	3	2	2	2	2	1	3	2	2	3	3	2	2	2	2	2	1	4	4	2	3	3	2	4	4	4	2	2	1	2	1	1	2	1	1	1
1	1	1	0	3	0	1	3	2	3	3	2	1	2	2	2	4	4	4	5	4	3	4	4	4	5	5	5	5	4	1	1	2	1	1	1	2	5	4	4	1	1	1	1	1	1	1	1	1	1
2	1	1	0	4	0	4	4	3	4	3	1	1	2	2	1	2	2	3	2	3	3	3	3	4	2	2	1	3	2	1	4	2	1	2	4	1	4	5	3	1	1	2	3	2	2	1	1	1	2
1	1	1	0	3	0	3	3	3	1	4	4	2	3	1	1	2	2	3	2	3	5	5	5	2	2	2	2	2	1	3	5	4	4	3	4	3	1	1	3	3	3	3	3	3	2	2	2	2	1
3	4	1	1	9	1	2	2	1	3	4	2	2	2	2	1	4	4	5	5	4	4	4	3	2	4	4	4	5	3	2	4	2	2	2	3	3	3	3	2	2	2	3	2	2	1	1	1	1	1
2	1	1	1	5	0	2	2	2	3	3	2	2	3	3	3	2	3	2	2	3	3	3	4	4	1	2	3	3	2	1	2	1	1	1	1	1	3	3	3	1	1	1	1	1	1	1	1	1	1
3	4	3	3	13	1	3	3	2	3	3	2	2	3	3	1	2	2	3	2	4	2	2	3	3	4	4	2	4	2	2	3	3	3	2	2	2	5	5	4	2	1	2	2	1	1	1	2	1	1
1	1	1	0	3	0	4	3	3	1	4	4	4	1	1	3	2	2	2	1	3	4	3	2	2	1	1	1	1	1	5	4	4	4	4	4	4	3	3	2	3	3	3	3	1	3	2	2	2	2
1	1	1	1	4	0	4	3	3	3	3	1	2	3	3	2	2	2	2	2	3	2	1	3	3	3	1	1	1	1	1	4	3	4	3	3	2	5	5	5	2	1	2	2	1	2	1	1	1	2
1	1	1	1	4	0	2	2	2	4	2	1	2	4	3	2	2	3	3	2	2	3	3	3	3	2	3	2	2	4	4	4	3	3	2	2	2	4	4	5	2	1	2	2	1	1	1	1	1	2
3	3	1	1	8	1	3	2	2	3	4	1	1	4	4	4	3	3	3	5	3	2	2	5	5	4	4	4	4	4	1	1	2	2	1	2	1	4	4	4	1	1	2	1	1	1	1	1	1	1
1	1	1	1	4	0	3	2	3	2	2	2	1	2	3	2	3	3	4	2	3	3	3	4	5	2	4	3	4	4	1	4	3	1	1	2	1	3	3	4	2	1	1	2	1	1	2	2	1	1
2	1	1	1	5	0	3	3	2	2	4	2	2	3	2	2	3	3	2	4	2	2	3	4	4	4	4	4	4	4	3	4	4	3	3	4	3	3	3	3	2	2	2	3	3	2	1	1	1	1
1	1	1	0	3	0	3	3	4	3	1	2	1	3	3	3	2	2	2	2	4	3	4	3	4	1	1	1	3	1	2	4	4	3	4	4	4	4	5	5	1	2	2	2	2	1	3	2	1	2
3	1	1	0	5	0	2	2	3	3	3	3	2	3	2	2	3	3	3	3	3	2	2	3	3	3	3	2	3	3	1	3	3	2	1	2	1	3	3	4	2	2	1	2	1	1	2	1	1	1
1	1	1	0	3	0	3	3	2	3	4	3	2	2	1	1	2	2	2	3	2	1	1	1	2	2	2	1	2	2	2	5	4	4	4	4	3	4	3	3	3	2	3	4	2	3	3	1	1	2
1	1	1	1	4	0	2	3	3	2	3	3	1	2	2	3	3	2	2	3	2	3	4	2	2	2	2	3	2	3	3	4	4	3	3	3	2	1	2	2	4	3	3	3	3	3	2	2	2	1
3	3	1	3	10	1	2	4	3	3	4	2	2	4	2	2	3	4	3	4	5	2	3	5	4	3	4	4	5	3	1	4	3	2	2	4	2	4	3	4	1	2	1	3	2	1	1	1	1	2
3	2	2	1	8	1	3	3	2	3	2	1	1	4	2	2	3	3	4	4	4	3	5	4	3	5	5	5	4	5	1	3	2	1	1	2	1	4	4	5	1	1	1	2	1	1	2	1	1	2
2	1	1	1	5	0	2	2	4	3	1	2	2	3	3	2	3	3	3	2	3	4	4	3	3	2	1	1	2	1	1	3	3	3	2	3	1	5	5	5	2	2	2	2	2	2	2	1	1	2
2	1	1	0	4	0	4	3	4	1	4	1	1	1	1	2	2	2	2	3	2	1	1	1	1	2	2	2	2	2	2	3	3	4	2	3	2	3	3	4	2	1	1	1	2	1	1	1	2	2
2	3	1	1	7	1	2	3	3	3	3	3	4	2	2	3	3	3	4	2	3	4	5	3	3	3	4	3	3	2	2	4	3	3	2	1	2	3	3	5	2	2	2	2	1	1	1	1	1	2
2	1	1	3	7	1	2	3	2	3	3	2	1	3	2	4	3	3	3	1	3	3	3	3	4	4	5	4	5	4	2	4	4	4	3	4	3	3	3	4	2	2	1	3	1	3	3	1	2	2
1	1	1	0	3	0	3	2	3	4	1	3	1	1	3	2	2	2	3	2	3	3	3	3	3	1	1	1	2	1	2	3	3	3	2	2	2	5	5	5	1	1	2	1	2	1	1	1	1	1
2	2	1	0	5	0	2	2	2	3	3	3	2	3	2	2	2	4	4	5	3	2	3	4	5	4	5	5	5	5	4	3	2	2	1	2	1	4	3	2	3	1	2	1	1	1	1	1	1	2
1	1	1	1	4	0	2	2	2	2	2	2	1	2	2	2	3	3	4	5	3	2	2	1	3	5	4	2	5	4	2	3	3	3	1	1	1	4	5	3	2	2	1	2	1	1	1	1	1	2
1	1	1	0	3	0	4	2	3	2	2	2	1	2	2	2	2	2	3	2	2	3	3	2	2	2	1	2	3	2	3	5	4	4	3	4	4	5	4	4	2	3	1	4	3	3	2	1	1	2
2	2	2	2	8	1	3	2	4	2	4	2	3	1	1	1	2	1	1	1	3	1	3	4	3	3	2	1	1	2	4	4	4	4	3	4	4	5	5	5	2	3	4	4	2	4	4	3	1	2
1	1	1	1	4	0	3	2	3	3	3	3	1	2	3	1	2	2	2	2	2	1	3	4	2	1	1	1	1	1	4	5	4	5	4	5	3	4	4	5	2	4	4	4	4	3	4	3	1	2
2	2	1	3	8	1	4	4	4	3	3	3	3	2	2	1	2	2	1	1	3	3	3	4	3	1	1	1	2	1	3	3	3	2	1	2	2	4	3	4	2	1	2	2	1	1	2	1	1	1
1	1	1	0	3	0	3	3	2	4	3	2	1	2	3	1	2	3	4	4	3	1	2	3	3	5	5	3	4	5	1	3	1	1	1	1	1	5	4	4	1	1	1	2	1	1	1	1	1	1
1	1	1	0	3	0	3	3	2	2	3	2	2	2	2	2	2	3	2	2	4	5	5	5	2	2	2	2	2	2	3	4	3	2	3	3	2	4	4	3	2	1	1	2	2	1	1	1	1	2
1	1	1	0	3	0	3	4	3	3	2	1	1	2	4	3	2	4	5	3	4	2	2	4	4	4	4	4	4	2	1	2	2	2	2	1	1	5	5	5	2	1	1	1	2	1	2	1	1	1
1	1	1	3	6	0	2	2	2	4	4	2	2	3	1	2	3	3	4	3	2	2	2	2	3	2	2	2	2	2	1	4	3	2	2	4	1	4	5	4	2	1	2	2	1	1	2	1	1	2
2	2	1	0	5	0	4	4	4	3	3	3	1	2	3	2	2	1	1	1	1	2	2	1	3	1	1	1	1	1	2	4	4	4	4	4	3	5	5	5	3	2	2	3	3	1	1	1	2	2
3	1	1	1	6	0	4	4	4	3	3	3	2	2	2	3	1	1	1	1	2	2	2	2	2	1	1	1	1	1	5	5	5	5	4	4	5	3	3	3	4	3	4	4	4	4	4	3	1	2
1	1	1	0	3	0	3	2	3	3	3	2	1	2	2	2	4	4	4	2	2	1	1	3	3	1	1	1	1	2	4	3	3	5	4	4	2	4	4	4	2	2	4	1	4	1	2	1	1	2
1	1	1	2	5	0	4	4	4	2	1	1	1	2	4	4	1	1	1	1	1	2	3	3	3	2	1	1	2	1	1	3	2	1	1	2	1	5	4	5	1	1	1	1	1	1	1	1	1	1
2	1	1	0	4	0	3	3	3	4	4	3	2	3	3	1	3	3	4	3	3	3	3	3	4	1	1	1	2	1	4	4	4	4	4	4	4	2	2	3	3	2	1	3	2	1	2	1	2	2
3	1	1	0	5	0	4	2	4	3	2	2	1	2	2	1	2	2	2	2	2	1	1	2	2	1	1	1	2	2	3	5	5	4	5	5	3	4	4	4	3	4	3	4	3	1	3	2	1	2
2	1	1	3	7	1	3	2	3	3	3	2	1	3	3	2	3	4	4	3	3	3	3	5	5	2	3	2	4	2	2	3	3	2	2	1	2	4	4	4	2	1	1	2	1	1	1	1	1	2
4	1	1	3	9	1	3	3	4	3	2	2	1	4	4	3	2	2	1	1	2	2	2	2	2	2	2	2	2	2	2	4	4	4	3	4	2	5	5	4	2	2	3	3	2	3	2	1	1	2
2	4	1	2	9	1	3	3	3	2	2	1	2	2	2	1	2	2	2	2	3	2	4	5	3	1	3	2	4	2	2	3	2	2	2	3	1	4	4	3	2	2	4	3	4	3	1	1	1	1
1	1	1	0	3	0	3	3	3	3	2	2	1	3	3	3	3	3	3	2	4	3	4	5	5	3	3	3	4	3	1	2	2	2	1	2	2	5	5	5	1	1	1	2	2	1	1	1	1	1
2	1	1	2	6	0	3	3	2	3	2	3	2	3	3	2	2	2	2	3	3	2	2	4	4	4	4	3	2	3	2	3	3	4	3	3	2	4	4	3	2	2	1	2	2	1	1	2	1	1
3	3	1	1	8	1	4	4	4	3	1	2	1	3	4	2	2	2	2	1	2	2	3	5	4	1	1	1	2	2	2	4	4	2	3	3	1	5	5	5	1	1	1	2	1	1	2	1	1	1
1	1	1	1	4	0	3	3	2	3	3	2	2	3	3	3	2	2	3	3	3	2	3	4	4	3	2	2	2	2	2	3	3	2	3	3	3	3	3	3	2	2	2	2	2	2	2	1	2	1
2	1	1	2	6	0	4	4	2	4	3	1	1	3	4	3	2	3	3	2	3	2	2	3	4	2	1	1	2	2	2	4	4	2	1	2	1	5	5	5	2	1	1	1	1	1	1	2	1	2
1	1	1	0	3	0	2	2	3	3	3	2	1	3	3	3	3	3	4	4	5	4	4	5	5	5	5	4	5	4	1	4	3	2	1	2	1	4	4	5	1	1	1	3	1	1	1	1	1	1
2	5	3	2	12	1	4	4	4	2	3	2	2	2	2	1	2	3	2	2	3	3	3	2	3	2	2	2	2	2	1	4	3	3	3	3	2	4	4	4	2	1	1	2	1	1	2	1	1	2
2	1	1	0	4	0	4	4	4	3	3	4	3	3	3	3	1	2	2	2	1	1	1	2	3	2	1	2	1	1	4	5	5	5	4	4	4	5	4	2	3	2	3	3	2	3	3	2	2	1
2	5	2	3	12	1	3	3	2	2	3	2	1	3	3	3	3	3	2	2	4	4	4	5	3	3	2	2	2	2	1	4	4	1	3	3	2	5	5	5	2	1	1	2	2	1	1	1	1	2
2	1	1	1	5	0	3	2	3	3	3	4	2	2	3	1	2	3	4	2	3	3	3	5	5	1	1	2	3	1	3	5	4	2	3	3	3	5	5	4	1	2	3	3	4	2	1	1	1	2
2	1	1	0	4	0	3	2	3	3	2	2	2	2	3	3	3	2	3	2	3	3	3	3	3	2	2	2	3	3	3	4	3	3	2	3	2	3	3	3	2	1	1	2	2	1	1	1	1	2
4	5	1	3	13	1	3	3	2	3	2	2	2	3	3	2	3	3	3	2	4	2	3	4	4	2	2	2	4	3	1	4	3	2	2	2	1	4	4	4	1	1	1	2	1	1	2	1	1	1
3	2	3	1	9	1	4	4	4	2	4	3	2	2	2	1	3	3	2	2	3	2	3	3	4	1	1	1	1	1	2	3	3	3	2	3	2	4	4	3	2	1	1	2	1	1	1	1	1	1
2	1	1	0	4	0	2	2	2	4	3	1	2	3	2	2	3	5	4	4	3	2	2	3	3	2	4	5	3	3	1	4	3	3	3	3	2	5	5	5	2	1	2	2	1	2	1	2	1	2
1	1	1	1	4	0	2	2	3	3	2	2	2	3	2	2	3	2	3	2	3	3	3	4	4	3	4	5	4	3	2	4	4	4	4	4	4	3	3	3	2	1	3	4	3	3	2	1	1	2
3	4	2	3	12	1	3	2	3	1	3	2	2	1	1	1	2	2	2	3	3	3	2	3	2	2	3	3	1	3	2	3	3	4	2	3	2	3	3	2	2	2	1	2	2	2	1	1	2	2
1	1	1	0	3	0	2	3	1	2	4	4	4	3	2	3	3	4	4	3	2	2	2	2	2	2	4	2	3	2	4	4	4	4	4	4	2	4	3	3	3	3	4	2	1	2	4	2	3	2
2	1	1	1	5	0	3	4	3	2	3	3	2	2	2	1	3	2	2	2	3	2	2	4	2	2	2	2	2	3	4	4	4	3	3	5	4	4	4	3	2	2	2	4	3	2	2	1	1	2
1	1	1	0	3	0	3	2	3	3	2	3	1	3	3	3	2	2	1	2	2	2	2	2	2	1	2	2	2	2	1	4	4	4	2	3	3	4	4	4	2	2	3	2	3	2	1	2	1	1
2	1	1	1	5	0	3	3	3	1	1	2	2	3	3	1	2	2	3	1	3	2	3	2	2	2	2	2	4	2	2	3	2	4	2	3	2	5	5	3	2	2	2	2	1	2	1	1	1	2
2	1	1	0	4	0	2	2	3	3	3	1	2	2	2	2	3	4	3	2	3	2	2	3	3	4	4	4	4	5	1	3	2	2	1	1	2	5	5	5	1	1	2	1	2	1	1	1	1	2
1	1	1	0	3	0	3	2	2	2	4	2	1	2	2	2	3	3	3	1	4	4	4	3	3	4	4	4	4	3	2	4	4	2	2	2	1	3	3	3	1	1	1	2	1	2	2	1	1	2
1	1	1	1	4	0	3	3	3	4	2	2	1	2	3	2	2	3	3	2	2	2	1	3	3	3	2	2	2	2	1	4	3	3	2	2	2	4	4	4	2	1	2	2	2	2	2	2	1	2
3	2	1	3	9	1	3	4	3	1	3	3	3	1	2	2	3	2	2	2	3	2	3	1	3	2	2	2	2	2	5	4	4	4	4	4	4	3	1	2	4	3	4	4	4	4	4	4	3	1
2	1	1	0	4	0	3	3	3	2	3	2	2	2	2	3	2	2	2	2	2	1	2	3	3	1	1	1	1	1	3	4	4	4	4	4	3	4	4	3	2	2	3	3	1	2	1	3	1	2
2	1	1	1	5	0	3	3	3	2	3	2	2	2	3	2	2	1	1	2	1	2	1	1	1	3	2	2	2	1	2	5	5	5	4	4	3	4	4	3	3	3	4	4	4	2	4	3	3	2
2	1	2	0	5	0	3	3	3	3	1	1	1	3	3	3	2	2	1	2	3	3	3	2	1	2	2	1	2	2	1	4	4	3	2	3	1	3	2	4	2	2	1	2	1	2	3	1	1	1
2	2	1	1	6	0	4	4	3	3	2	3	2	2	2	1	2	3	5	2	2	3	2	4	3	1	1	1	1	1	1	4	4	3	3	3	2	5	4	4	1	2	2	2	2	1	3	1	1	2
2	1	1	1	5	0	3	3	2	1	3	3	2	2	2	3	2	1	1	1	2	2	2	3	3	1	1	1	1	1	4	5	5	5	4	5	4	5	5	2	4	4	4	4	4	2	2	3	3	2
3	4	2	0	9	1	2	2	1	2	3	1	2	3	3	4	3	4	5	4	4	2	3	5	3	1	1	1	4	5	1	5	4	3	3	3	3	5	5	5	1	2	2	3	3	2	1	1	1	2
1	1	1	1	4	0	2	4	4	1	4	2	4	1	2	1	3	2	3	2	4	3	3	2	1	2	2	3	4	3	3	4	3	4	3	3	1	3	3	3	2	2	2	3	3	3	3	2	1	2
1	1	1	0	3	0	3	2	2	4	2	2	1	3	3	2	2	4	5	5	4	3	4	2	4	2	4	4	5	4	1	4	4	4	4	4	3	4	4	4	2	2	2	3	2	2	1	1	1	2
3	2	3	1	9	1	4	3	2	3	3	3	2	3	2	3	2	2	3	3	2	2	2	3	3	3	3	2	4	3	2	4	4	4	3	3	3	4	4	3	4	3	4	3	3	2	3	2	2	2
1	1	1	1	4	0	4	3	3	4	2	1	1	4	4	3	3	1	1	1	1	3	3	4	4	2	2	2	3	3	1	3	3	3	3	3	2	5	4	5	1	2	1	1	2	2	2	1	1	2
3	1	1	3	8	1	2	2	1	3	4	2	2	2	2	1	3	4	3	4	3	3	3	4	4	5	5	4	5	4	1	4	4	3	3	4	2	4	4	4	2	2	1	4	1	2	2	1	1	2
3	2	2	1	8	1	2	2	2	1	3	3	2	1	2	2	3	2	3	1	2	4	4	3	4	1	1	1	1	1	3	4	3	4	2	3	2	4	4	3	2	2	4	3	2	1	1	1	1	1
2	1	1	1	5	0	4	2	3	4	1	1	1	4	3	2	2	2	2	3	2	1	1	3	3	3	2	3	4	3	1	4	4	4	3	4	3	4	4	5	1	2	1	2	1	2	2	2	1	2
1	1	1	0	3	0	3	2	3	3	2	1	2	3	3	2	3	3	2	2	3	3	3	4	5	4	2	2	3	2	2	3	3	2	1	3	1	5	4	4	1	1	1	2	1	1	1	1	1	2
3	4	1	3	11	1	1	1	1	3	4	4	3	3	2	3	4	3	3	5	4	4	4	4	5	5	4	4	5	4	1	3	3	2	2	2	2	3	3	4	1	1	1	2	1	1	2	1	1	1
1	1	1	2	5	0	3	3	3	3	1	1	1	4	4	4	2	3	3	3	2	2	2	3	3	4	4	4	4	4	1	3	3	2	2	2	2	5	5	5	1	1	1	2	1	1	1	1	1	2
1	1	1	0	3	0	3	3	2	3	1	3	2	3	3	2	2	2	2	1	2	1	1	4	5	1	2	2	2	2	3	4	4	4	3	3	4	5	5	5	3	3	4	4	2	2	2	1	2	1
2	1	1	0	4	0	2	2	4	4	4	2	1	3	1	1	3	3	2	3	3	4	4	5	4	3	4	4	4	4	2	3	2	2	2	2	1	3	2	4	2	1	2	2	2	2	2	1	1	2
3	1	1	1	6	0	4	4	4	3	3	3	1	2	3	3	2	1	1	3	2	2	2	3	3	3	4	4	3	2	3	4	3	3	4	3	2	3	3	3	4	2	4	3	2	2	2	3	1	2
2	2	1	1	6	0	1	1	1	1	1	1	4	2	3	4	4	3	5	5	5	5	3	5	5	5	5	5	5	4	1	3	1	3	1	1	1	2	1	1	2	1	2	1	1	1	1	1	1	2
1	1	1	0	3	0	3	4	3	3	3	3	2	2	2	2	2	1	2	1	2	1	1	3	3	1	1	1	1	1	2	5	5	5	4	4	4	3	3	4	2	2	1	3	3	2	2	2	1	1
1	1	1	1	4	0	2	2	1	2	3	3	3	2	2	2	3	3	4	4	4	3	3	3	3	4	4	5	5	4	1	2	2	1	1	1	1	4	4	4	2	1	1	1	3	1	2	1	1	2
2	1	1	0	4	0	4	3	4	3	4	1	1	4	2	2	2	2	3	3	3	2	2	3	3	3	3	2	2	2	4	4	4	4	4	4	4	4	3	5	2	2	2	1	2	2	1	2	1	2
3	4	1	3	11	1	3	2	3	3	1	1	1	3	4	4	4	4	4	4	5	3	4	4	5	4	4	3	4	2	1	3	3	3	1	2	2	3	4	4	1	1	1	2	1	1	2	2	1	2
1	1	1	0	3	0	4	4	4	4	1	1	1	4	4	4	1	2	1	1	4	1	2	5	5	2	2	1	2	1	1	4	4	4	4	4	1	5	5	5	2	1	2	2	2	1	1	1	1	1
1	1	1	1	4	0	3	4	3	3	4	2	1	2	2	2	3	3	3	2	3	1	2	3	3	2	2	2	2	3	2	4	3	4	3	4	2	4	4	4	1	2	4	3	3	2	3	2	2	2
1	1	1	1	4	0	3	2	3	3	1	1	3	3	3	1	4	4	2	2	3	2	2	3	3	2	2	2	2	2	2	4	2	3	2	3	1	4	3	4	2	2	2	2	2	2	2	1	1	2
2	1	1	0	4	0	4	4	3	3	2	2	1	3	3	3	2	2	2	1	4	3	3	1	1	1	1	1	2	1	2	4	4	2	3	4	1	5	5	5	1	1	1	3	1	1	2	1	1	1
3	1	1	1	6	0	4	4	4	3	2	3	1	4	3	3	2	2	1	1	2	2	2	2	3	1	1	1	2	1	2	4	4	4	3	4	3	5	4	5	1	2	2	2	1	2	2	1	2	1
2	1	1	0	4	0	3	3	3	3	3	2	1	3	2	3	3	3	4	2	4	4	5	3	5	4	4	4	4	4	2	3	2	2	3	3	2	4	4	4	1	1	1	2	1	1	1	1	1	2
1	1	1	0	3	0	3	4	2	4	2	1	1	4	4	2	3	3	3	2	5	5	5	5	3	4	5	5	5	5	1	2	2	1	1	1	1	5	5	5	2	1	1	1	1	1	1	1	1	2
1	1	1	0	3	0	2	2	2	2	3	3	3	3	3	2	3	4	4	5	4	4	4	3	5	4	4	4	4	5	2	4	4	4	2	2	3	3	1	2	2	4	2	4	4	4	3	1	2	2
1	1	1	1	4	0	4	4	4	2	3	2	1	2	2	2	2	2	2	2	2	2	3	3	3	4	5	5	4	4	3	3	2	2	1	2	2	4	4	4	2	1	2	1	1	2	1	1	1	2
1	1	1	1	4	0	3	2	2	3	2	2	1	3	3	3	2	3	3	3	3	3	3	3	3	4	4	4	4	4	2	2	2	2	2	2	1	4	4	4	1	1	1	1	1	1	1	1	1	2
1	1	1	0	3	0	2	2	1	3	2	2	2	3	3	3	4	3	3	3	4	3	3	5	5	5	4	5	5	4	1	4	3	2	2	3	2	4	4	4	1	1	2	2	1	1	1	1	1	2
2	1	1	1	5	0	2	3	3	1	4	2	2	2	2	1	3	3	3	2	3	2	2	2	2	3	3	2	3	2	2	4	4	2	1	3	3	4	4	4	1	1	2	2	1	2	1	1	1	1
2	1	1	1	5	0	3	2	3	2	3	2	1	3	2	2	3	2	3	3	3	3	2	3	3	2	2	2	2	3	1	4	4	4	4	4	4	3	3	2	2	1	2	3	3	2	2	1	1	2
2	2	1	4	9	1	3	3	2	3	3	3	4	3	2	4	3	3	3	3	3	2	4	4	5	3	3	3	5	5	1	3	3	2	2	2	2	5	5	5	1	1	2	2	2	1	1	1	1	2
1	1	1	1	4	0	3	3	3	2	4	4	2	2	2	3	3	2	3	2	2	2	2	3	3	1	2	2	2	2	1	3	3	4	2	3	3	4	4	4	2	1	1	2	1	2	2	1	1	2
1	1	1	2	5	0	3	4	3	2	4	3	2	2	2	1	3	3	2	2	2	2	2	1	2	3	2	2	2	3	3	4	4	3	2	3	2	3	3	2	2	2	3	2	2	1	3	1	1	1
1	1	1	1	4	0	2	3	3	2	3	2	2	2	2	3	3	3	2	4	3	4	3	3	3	4	2	2	2	3	4	4	4	4	4	4	3	3	3	2	3	3	1	3	3	3	1	1	2	1
2	1	1	0	4	0	3	2	1	3	1	1	1	3	4	3	2	3	4	2	3	3	4	5	3	5	5	5	5	5	1	3	2	1	2	1	1	4	3	5	1	1	1	2	1	1	1	1	1	2
2	2	1	1	6	0	3	3	3	3	3	2	2	2	2	3	2	2	2	2	3	2	3	3	3	4	2	2	3	2	2	3	3	3	2	3	2	4	4	3	2	1	2	2	2	2	2	2	1	1
2	2	1	3	8	1	2	1	1	3	3	1	1	4	3	3	4	2	5	4	4	4	4	4	4	4	5	4	4	4	1	4	2	2	2	3	4	3	2	3	3	2	2	2	2	1	1	1	1	2
1	1	1	0	3	0	2	2	3	3	2	2	2	3	3	3	3	3	3	3	4	1	2	3	4	4	4	4	5	5	1	3	3	2	1	1	1	5	5	4	1	1	2	3	1	1	1	1	1	2
3	4	3	0	10	1	3	3	2	2	3	3	3	2	3	3	3	3	4	4	4	5	4	3	3	4	4	3	2	5	5	4	3	4	4	3	3	3	2	1	4	4	3	4	1	4	3	1	1	2
3	1	1	3	8	1	2	2	2	2	2	2	2	2	3	1	5	5	4	4	3	3	4	4	1	4	4	4	3	3	2	3	2	3	3	3	2	4	4	4	2	1	1	1	1	2	2	1	1	1
3	2	2	1	8	1	3	2	2	2	2	2	2	2	2	2	3	3	3	3	2	2	2	3	3	3	3	3	3	2	4	4	3	3	4	3	2	4	4	3	2	2	3	3	2	3	2	1	1	2
2	1	1	1	5	0	2	2	3	4	2	2	2	3	3	1	4	4	4	3	3	3	3	5	5	5	4	4	5	5	1	4	4	1	1	2	1	4	4	4	1	1	1	2	1	1	1	1	1	2
1	1	1	0	3	0	2	2	3	3	3	1	1	3	3	3	3	3	3	4	3	4	3	5	5	5	4	3	5	4	1	3	2	2	1	2	1	4	4	5	1	1	1	2	1	1	1	1	1	2
2	1	2	2	7	1	2	2	2	2	3	4	4	2	3	2	4	4	4	4	5	3	3	4	3	5	5	4	5	5	2	3	3	2	2	2	2	4	4	4	2	1	1	2	1	2	3	1	1	2
2	1	1	0	4	0	2	3	2	3	2	2	3	3	3	4	4	4	4	4	5	5	5	5	5	4	5	3	5	4	1	3	1	1	1	1	1	4	3	3	1	1	1	1	1	1	1	1	1	1
2	1	2	2	7	1	1	3	1	3	4	4	4	3	2	2	5	5	4	3	5	2	5	5	5	5	5	4	5	5	2	4	1	2	2	3	3	3	3	3	3	1	1	3	4	3	1	1	1	2
3	1	3	6	13	1	3	3	3	3	2	1	1	4	4	4	4	3	4	2	5	2	2	3	4	4	4	2	4	2	1	4	2	2	2	3	1	5	5	5	1	1	1	3	1	1	1	1	1	2
1	1	1	1	4	0	2	3	2	4	2	2	2	3	3	3	4	3	4	5	4	4	4	5	3	4	5	4	5	4	2	3	2	2	1	2	2	4	3	3	2	2	2	2	1	1	3	2	1	1
1	1	1	2	5	0	3	2	3	3	2	2	2	3	3	1	3	3	4	2	3	5	5	5	5	4	4	2	4	4	2	4	3	2	1	2	2	4	3	3	2	1	2	2	1	1	1	1	1	2
3	1	2	4	10	1	3	3	3	2	2	2	2	3	3	3	2	3	2	1	2	2	2	3	3	2	2	3	3	2	2	3	3	3	2	2	2	4	4	4	2	1	2	2	1	1	2	1	1	1
3	3	1	1	8	1	2	2	1	3	2	2	2	3	3	2	4	4	4	5	4	3	3	3	3	4	4	4	4	1	2	3	2	2	1	1	1	4	4	4	1	1	2	2	1	1	1	1	1	1
2	1	1	1	5	0	2	3	2	3	2	2	1	2	3	1	2	4	2	2	3	2	2	3	4	3	3	3	2	2	2	4	3	2	2	2	1	4	4	4	2	1	1	2	2	1	1	1	1	2
1	1	1	0	3	0	2	2	2	1	4	2	3	2	2	2	3	3	3	3	4	3	4	5	5	5	5	5	5	5	2	4	4	4	3	4	3	3	3	3	2	2	4	3	2	1	1	1	1	2
1	1	1	0	3	0	3	4	3	2	4	3	4	2	2	2	2	1	2	3	2	2	3	3	2	2	2	2	2	2	2	4	4	4	2	3	3	4	3	3	2	2	2	3	2	2	3	3	1	2
3	4	2	1	10	1	1	2	1	3	3	2	2	3	3	4	4	3	4	4	5	3	5	5	5	4	5	5	4	4	1	3	2	2	1	2	2	3	3	3	3	2	2	3	1	2	2	1	1	2
2	2	1	1	6	0	3	3	2	1	4	4	4	1	1	1	2	2	2	2	2	1	2	3	3	1	2	3	2	2	5	4	4	4	4	4	5	4	4	1	3	4	4	4	2	2	3	2	2	2
3	1	1	1	6	0	4	3	4	3	4	3	1	2	4	3	1	2	1	1	3	2	2	2	2	2	2	1	3	3	1	4	3	2	3	3	2	3	4	4	2	2	2	2	1	1	2	1	1	2
2	1	1	1	5	0	2	2	2	3	2	2	2	3	3	2	4	3	4	4	3	4	4	4	3	2	3	4	3	4	2	4	3	4	4	3	2	4	3	3	2	2	1	2	1	2	3	2	2	1
3	1	1	0	5	0	3	4	3	2	4	3	3	2	1	1	3	3	3	2	2	1	1	3	2	1	1	1	2	2	4	4	4	4	4	4	3	4	4	3	2	2	3	4	2	2	1	1	1	2
1	1	1	0	3	0	4	2	2	3	4	2	4	2	3	1	2	2	2	2	3	3	3	4	4	3	3	3	3	3	2	3	3	2	2	3	3	4	4	4	1	1	2	2	1	1	1	1	1	2
1	1	1	0	3	0	3	3	2	3	3	3	2	3	2	1	3	2	3	3	3	2	2	3	3	1	2	2	2	1	2	4	4	4	3	4	2	4	4	4	2	2	2	3	3	2	2	1	1	2
2	2	1	1	6	0	1	1	1	3	2	1	2	3	3	2	3	4	4	3	4	4	4	5	4	4	4	4	5	4	2	3	3	2	1	1	3	4	4	5	1	1	2	2	2	1	1	1	1	2
3	2	2	1	8	1	4	4	4	3	2	1	1	2	4	2	3	1	1	1	3	2	2	3	3	3	2	2	2	2	1	3	3	3	3	3	2	5	5	5	1	1	1	1	1	1	2	1	1	2
1	1	1	1	4	0	3	3	3	4	3	2	1	2	1	2	4	3	4	2	2	2	3	4	5	2	1	1	2	1	2	4	4	3	2	2	1	5	5	4	2	2	2	2	1	1	2	1	1	1
3	1	2	2	8	1	3	3	3	3	2	2	1	3	2	2	2	3	2	1	4	2	3	2	4	1	2	1	4	2	3	5	4	3	2	4	1	5	5	4	2	2	3	4	1	1	1	1	1	1
2	4	1	2	9	1	3	3	3	4	1	2	1	4	4	4	3	3	3	2	2	2	2	2	3	2	1	2	3	3	1	2	2	3	1	2	2	5	5	5	1	1	2	2	1	1	2	1	1	2
2	1	1	1	5	0	1	3	2	2	2	2	2	3	3	3	3	2	3	5	4	3	4	4	3	4	5	5	5	4	4	4	3	3	3	3	3	4	4	3	2	2	3	3	3	1	1	2	1	1
3	1	2	3	9	1	3	2	3	3	3	2	2	2	2	2	3	2	2	2	2	1	1	3	5	3	3	2	2	2	3	4	4	4	4	4	4	4	4	4	3	3	1	2	1	4	2	3	3	2
2	1	2	1	6	0	3	3	2	3	2	2	1	2	3	3	3	2	3	4	3	3	2	2	2	2	4	4	4	3	4	3	4	4	4	4	3	3	3	3	2	2	1	3	1	1	3	1	1	1
1	1	1	1	4	0	3	2	3	2	3	2	2	2	2	1	3	3	3	1	2	2	2	3	3	2	2	2	2	2	3	4	3	4	4	4	4	5	5	3	2	2	2	2	1	2	1	1	1	2
1	1	1	1	4	0	2	2	2	4	1	1	1	4	4	3	2	4	4	3	4	3	3	5	4	5	4	5	5	5	1	2	1	1	1	2	1	5	5	5	1	1	1	1	1	1	1	1	1	2
1	1	1	3	6	0	3	3	3	1	2	2	2	2	3	2	2	2	3	3	2	1	1	3	1	2	2	2	2	2	2	4	4	4	4	4	4	4	3	3	2	2	4	4	2	4	2	2	2	2
3	1	1	0	5	0	2	2	3	1	4	3	4	1	1	3	3	3	2	5	3	3	4	3	2	2	4	3	4	4	4	5	4	3	3	3	4	2	2	1	3	2	4	3	2	2	2	1	2	2
1	1	1	0	3	0	3	3	3	3	3	3	3	3	2	2	2	3	4	3	3	2	2	3	3	2	2	2	2	1	3	4	3	2	1	3	2	4	4	4	2	1	2	2	1	1	1	1	1	2
1	1	1	1	4	0	3	4	4	2	3	3	2	1	3	3	2	2	2	2	2	5	1	2	2	3	2	2	2	1	3	3	3	3	1	2	2	4	3	2	2	1	2	2	1	1	2	2	1	1
1	1	1	1	4	0	3	2	2	2	4	1	1	2	2	2	3	3	3	3	3	2	2	4	3	3	3	3	2	2	1	3	3	2	2	2	1	5	5	4	1	1	1	2	1	1	1	1	1	2
3	1	1	2	7	1	1	2	1	3	2	1	1	3	3	3	4	4	5	5	5	5	5	5	5	5	5	5	5	5	1	2	1	1	1	1	1	4	4	4	2	1	1	1	1	1	1	1	1	1
3	1	1	1	6	0	3	3	2	2	3	2	1	2	2	2	3	3	3	2	2	2	3	2	2	2	2	2	2	2	1	4	3	3	3	4	4	4	3	3	2	2	2	2	2	1	2	1	1	2
2	1	1	0	4	0	3	2	2	2	2	1	1	2	2	2	2	3	3	2	3	3	3	3	3	3	3	2	3	2	2	4	4	4	2	3	2	4	4	4	2	2	3	2	2	2	1	1	1	2
2	1	1	1	5	0	3	2	2	4	1	2	1	2	3	3	3	4	3	4	3	2	2	2	2	5	5	3	2	2	2	4	3	4	1	3	1	5	5	5	2	2	2	2	3	3	2	1	1	1
3	3	3	4	13	1	3	3	2	3	2	2	2	3	3	3	2	3	2	3	4	4	4	4	4	4	3	3	4	4	1	3	2	2	2	2	2	3	4	4	2	1	2	2	1	1	1	1	1	2
2	1	1	0	4	0	3	2	2	3	3	3	2	3	2	3	1	3	3	1	2	2	3	3	3	2	2	1	2	1	2	3	2	2	1	3	1	4	4	4	1	2	1	2	1	2	2	1	1	2
1	1	1	1	4	0	2	2	2	1	2	3	3	2	3	3	3	3	3	3	3	3	4	3	3	1	4	4	2	3	3	4	4	5	4	4	4	4	4	2	4	4	2	4	2	4	2	1	2	2
2	1	2	1	6	0	3	3	3	3	2	2	2	3	3	2	2	2	2	3	3	2	3	3	3	2	3	2	3	2	2	3	3	2	2	2	1	3	4	3	1	1	1	1	1	1	2	1	1	2
1	1	1	1	4	0	4	3	3	2	2	2	2	2	2	2	1	2	2	2	2	2	2	3	3	2	2	2	2	2	4	4	4	4	4	4	4	5	5	4	4	3	3	2	2	4	1	1	2	2
2	1	2	1	6	0	2	3	2	3	4	3	2	2	3	2	4	3	4	4	4	2	3	4	4	1	2	5	1	1	2	3	4	2	2	4	2	4	4	3	2	2	1	2	2	2	3	1	1	1
3	1	1	1	6	0	3	3	3	3	3	1	2	2	2	1	2	2	2	1	2	2	2	3	3	1	1	2	2	2	2	4	4	3	3	3	2	5	5	5	2	1	2	3	2	1	1	1	1	1
2	1	1	0	4	0	3	2	2	2	3	2	2	2	3	1	3	4	5	3	5	4	5	3	3	2	3	2	4	2	3	3	2	1	1	1	1	3	3	3	1	1	1	2	1	1	1	1	1	2
1	1	1	1	4	0	3	3	3	3	3	2	1	3	2	3	3	3	4	3	3	4	4	5	3	5	4	4	4	4	1	3	1	2	1	1	1	4	4	4	2	1	2	2	1	1	2	1	1	1
1	1	1	0	3	0	4	3	3	1	4	4	2	1	1	1	2	2	2	1	2	4	3	2	2	2	2	2	2	2	2	4	4	4	4	4	4	3	3	3	2	2	2	2	2	2	1	1	1	2
3	2	1	2	8	1	4	3	1	2	2	1	1	3	3	1	2	2	2	2	3	3	4	4	4	5	4	4	4	4	1	3	3	2	1	2	1	5	5	5	2	2	1	2	1	1	2	1	1	1
3	1	1	2	7	1	3	3	2	2	3	3	3	2	2	2	2	2	3	2	4	3	3	3	4	3	2	2	2	3	1	3	3	2	1	2	1	4	5	4	2	1	2	2	1	1	1	1	1	2
1	1	1	0	3	0	3	2	2	3	2	1	1	2	2	2	3	3	5	4	5	2	3	3	3	2	3	2	2	1	1	3	2	2	1	3	1	4	4	4	1	1	1	2	1	1	1	1	1	1
2	1	1	1	5	0	3	3	3	4	3	2	1	3	1	2	3	3	3	2	3	2	2	3	3	2	3	3	4	3	2	4	4	4	4	3	3	4	4	4	2	2	2	2	2	2	1	1	2	2
3	5	1	1	10	1	1	1	2	3	3	3	1	3	3	3	2	3	3	4	4	3	3	1	2	4	4	4	5	5	1	2	3	2	2	2	2	5	4	4	1	1	2	1	1	1	1	1	1	2
2	1	1	1	5	0	3	3	2	2	3	2	2	2	2	2	2	1	2	1	1	2	2	3	3	2	2	2	2	2	3	4	4	4	3	4	2	3	4	3	3	2	1	3	1	2	2	1	1	1
2	2	1	1	6	0	3	3	3	2	3	2	2	1	2	3	2	3	3	2	3	2	3	4	3	4	4	3	4	4	3	4	3	3	2	2	1	3	3	3	2	1	2	2	2	1	1	1	1	2
1	1	1	0	3	0	3	3	3	1	4	4	4	1	1	2	3	4	3	4	5	3	4	3	2	3	2	2	2	3	4	4	4	4	4	4	3	3	3	1	3	3	1	2	2	3	1	3	2	2
2	1	1	0	4	0	3	3	2	1	3	1	1	1	2	3	1	3	3	3	3	2	3	2	3	4	5	5	5	5	1	2	1	4	2	3	1	4	5	5	1	1	1	1	1	2	1	1	1	2
1	1	1	0	3	0	3	4	4	3	4	4	4	3	1	1	2	3	3	3	5	2	3	4	3	1	2	2	4	1	5	3	2	2	1	2	1	5	5	5	2	1	1	1	2	1	1	1	1	1
2	1	1	1	5	0	3	4	4	4	3	4	2	2	3	1	2	1	1	4	1	3	2	1	2	4	4	4	4	4	3	5	2	4	4	4	4	4	4	4	4	1	2	4	1	1	2	1	1	2
2	1	1	1	5	0	2	3	3	4	3	1	2	2	2	2	3	2	5	3	4	2	2	3	5	5	3	5	5	3	2	4	1	1	1	1	2	5	5	4	2	1	1	1	1	1	1	1	1	1
3	2	2	1	8	1	2	2	2	4	2	2	2	3	3	3	3	3	4	3	4	3	3	4	5	5	4	3	4	4	2	3	2	3	2	2	2	4	4	3	2	2	1	2	1	1	1	1	1	2
2	2	1	1	6	0	3	3	2	3	4	3	3	2	1	1	3	2	2	2	3	3	3	5	5	4	4	2	5	4	3	4	4	3	2	2	3	3	3	4	1	1	2	2	2	1	3	1	1	2
1	1	1	2	5	0	3	3	3	2	3	2	2	2	2	2	2	3	3	2	2	2	2	3	3	3	2	3	3	1	1	3	2	4	3	4	2	4	4	3	2	2	2	2	2	2	2	1	1	2
2	1	1	1	5	0	2	3	3	1	2	1	1	2	3	2	1	2	1	1	4	2	4	4	4	4	3	2	3	3	2	3	2	2	2	2	2	4	4	4	1	1	1	2	3	2	2	1	1	1
4	2	1	3	10	1	3	2	4	3	2	2	2	3	3	3	3	2	3	4	4	3	4	5	5	2	3	2	3	1	1	4	4	1	1	3	1	5	4	5	1	1	1	2	2	2	1	1	1	1
1	1	1	0	3	0	4	4	4	2	4	3	1	2	2	1	1	3	2	1	2	2	1	5	2	1	1	1	1	1	4	4	5	5	4	4	3	3	3	2	4	4	2	3	4	4	1	1	2	2
1	1	1	1	4	0	4	4	3	1	3	3	2	2	2	2	2	2	2	2	2	2	2	2	2	1	2	2	2	2	2	4	4	4	4	4	3	4	4	3	3	4	4	4	3	3	2	3	1	2
2	1	1	0	4	0	4	4	4	2	3	3	3	1	2	1	2	3	3	1	2	2	3	3	3	1	1	1	1	1	1	4	4	4	4	4	2	4	4	5	2	2	1	2	1	2	2	1	1	2
2	2	2	1	7	1	3	3	3	2	3	3	3	2	2	2	2	3	3	2	3	2	2	3	3	3	2	2	3	2	2	3	3	4	2	2	3	5	5	5	1	2	2	2	2	2	1	1	1	2
1	1	1	1	4	0	2	3	2	3	4	3	3	1	1	1	2	2	2	3	3	3	3	3	3	3	3	2	3	2	5	5	3	4	3	3	2	3	3	2	3	2	4	4	2	1	3	1	2	2
2	2	1	3	8	1	3	3	3	2	2	2	1	2	2	2	3	3	2	1	2	2	2	3	3	2	2	2	1	2	4	4	4	4	4	4	3	4	4	2	3	2	3	3	1	3	3	1	2	2
3	5	3	3	14	1	1	1	2	4	2	2	2	3	3	3	3	3	4	5	4	5	5	5	4	4	4	3	4	4	2	3	2	2	1	2	2	4	4	4	2	1	2	2	2	1	2	1	1	1
2	1	1	1	5	0	3	3	2	4	2	2	3	3	3	3	3	2	2	2	3	1	2	3	3	3	3	2	3	2	1	4	4	3	3	3	2	5	5	5	1	1	1	3	2	2	2	1	1	2
1	1	1	2	5	0	3	3	2	2	2	1	1	2	3	1	1	1	1	1	3	3	3	5	3	1	1	1	1	1	2	3	3	4	4	4	2	3	3	3	2	2	1	1	1	2	3	1	1	2
1	1	1	0	3	0	3	2	3	2	3	3	2	2	2	1	3	2	2	5	3	3	3	3	2	4	4	4	4	4	1	3	4	3	2	3	2	4	4	3	2	1	3	3	3	1	2	1	1	2
1	1	1	0	3	0	4	3	2	1	3	2	2	1	2	1	2	2	2	2	2	3	3	3	4	1	1	1	2	2	3	4	3	3	3	3	2	3	3	4	2	2	1	2	1	1	1	1	1	2
2	3	1	2	8	1	2	2	2	2	3	2	2	2	2	3	3	4	4	3	3	3	2	2	3	4	5	5	5	4	2	2	2	2	1	2	2	5	5	5	1	1	2	2	1	1	1	1	1	1
2	1	1	0	4	0	4	4	3	3	3	4	4	2	3	1	1	1	1	1	1	1	1	1	1	1	2	1	1	1	5	4	5	4	4	5	5	4	4	2	4	3	4	4	3	4	4	4	2	2
1	1	1	1	4	0	3	3	3	2	3	2	2	2	2	2	2	2	2	2	2	2	2	2	3	1	1	1	1	1	2	4	4	4	3	4	3	4	4	4	2	2	2	3	3	3	3	3	1	2
2	1	1	0	4	0	3	4	4	3	3	3	1	3	3	3	3	2	1	3	2	2	2	3	2	2	2	2	2	3	2	4	3	4	4	3	3	3	3	3	3	1	3	3	3	2	1	1	1	2
3	3	1	1	8	1	3	2	3	3	4	2	1	3	1	2	3	3	2	2	3	3	3	2	2	3	1	1	3	3	2	3	2	4	2	3	1	4	3	4	2	1	2	3	3	2	2	3	1	2
2	1	1	1	5	0	4	3	4	1	3	1	1	1	1	1	2	2	2	2	2	2	2	3	3	1	1	1	1	1	3	4	4	4	4	4	4	4	4	4	2	2	2	3	1	3	2	1	2	2
1	1	1	0	3	0	3	3	3	1	3	4	3	2	2	1	3	2	1	1	2	4	4	5	2	2	2	2	3	2	2	4	4	4	3	3	1	2	2	3	2	1	1	2	3	2	1	1	1	2
1	1	1	0	3	0	2	2	2	3	3	2	3	3	2	2	3	2	3	4	4	3	3	4	5	5	4	2	4	2	2	3	3	2	2	2	1	4	4	4	1	1	2	1	1	1	2	1	1	2
2	1	1	1	5	0	3	3	2	3	2	2	4	3	2	2	3	3	3	2	4	4	4	4	4	5	5	4	5	3	1	4	3	3	1	3	1	4	4	4	1	1	1	1	2	1	2	1	1	2
3	4	1	4	12	1	3	3	3	3	1	2	2	3	3	4	2	3	3	2	3	3	3	3	3	2	2	3	2	2	2	3	3	3	3	3	2	5	5	5	1	2	1	2	1	2	1	1	1	1
3	3	2	1	9	1	3	4	4	2	4	3	4	2	3	4	3	3	3	4	4	4	4	2	1	2	2	2	3	1	5	5	4	3	1	4	1	3	3	1	4	2	1	4	3	1	1	1	1	2
2	1	1	1	5	0	1	3	1	4	2	3	3	3	2	4	4	5	5	4	5	4	4	3	3	2	4	5	4	5	3	4	3	2	2	2	1	3	3	3	2	2	2	3	2	1	1	1	1	1
2	2	1	3	8	1	4	4	4	1	4	4	4	1	1	1	1	2	2	2	2	1	1	1	1	1	1	2	2	1	5	5	4	4	4	4	4	4	4	4	3	4	4	4	2	2	2	2	2	2
1	1	1	0	3	0	4	3	4	2	4	3	4	2	1	2	2	2	2	2	3	2	3	3	3	2	2	2	2	1	3	4	3	3	2	2	1	5	3	3	2	1	2	2	2	2	2	1	1	2
2	1	1	1	5	0	3	3	3	3	2	2	2	3	3	3	2	2	2	3	3	2	3	3	3	2	3	3	4	4	1	2	2	2	2	2	1	4	4	4	1	1	2	1	1	1	1	1	1	2
2	2	1	1	6	0	2	2	3	4	2	1	1	4	4	4	2	4	5	4	3	2	2	3	3	5	5	5	5	5	1	3	2	2	1	1	1	5	5	5	1	1	1	2	1	1	1	1	1	2
2	2	1	2	7	1	2	3	2	3	2	1	1	3	3	2	3	3	4	3	5	2	4	5	5	5	5	3	4	4	2	4	2	1	1	1	1	5	5	5	1	1	1	1	1	1	1	1	1	1
2	1	1	0	4	0	3	2	4	3	3	1	1	2	2	1	2	2	3	3	1	1	1	2	3	3	4	4	2	2	2	5	4	4	4	4	3	4	4	4	2	2	3	4	2	3	4	1	1	2
1	1	1	1	4	0	3	2	4	2	2	1	1	2	3	1	2	2	3	1	3	3	4	4	3	2	1	2	1	1	2	4	3	2	3	4	2	3	3	3	3	2	1	3	1	1	2	1	1	2
1	1	1	0	3	0	3	3	3	2	2	2	2	2	2	2	2	2	2	2	3	3	3	3	4	2	2	2	2	2	2	4	3	3	2	3	2	4	4	3	2	2	3	2	2	1	2	2	1	2
2	1	1	2	6	0	3	2	3	3	3	2	3	2	2	2	3	2	3	2	3	3	3	3	4	4	5	4	4	4	2	3	3	3	2	2	2	4	3	3	1	1	2	1	2	1	1	1	1	2
1	1	1	0	3	0	3	3	3	2	3	2	1	2	2	1	3	4	2	3	2	2	2	3	3	3	3	3	3	3	4	4	4	3	2	3	2	4	4	4	2	2	3	4	4	2	2	1	2	2
3	4	3	3	13	1	2	2	2	2	2	3	2	2	2	2	3	3	4	2	3	3	3	3	4	2	2	3	3	2	2	4	3	2	1	2	2	4	4	4	2	1	1	2	2	1	2	1	1	1
1	1	1	0	3	0	4	4	4	3	3	1	1	3	3	2	2	2	2	1	2	2	2	3	3	1	1	2	1	2	1	4	4	4	4	4	3	5	4	3	2	2	2	3	2	2	2	1	1	2
2	2	1	1	6	0	2	2	2	2	3	2	2	3	2	3	3	4	5	5	4	3	4	5	3	4	2	2	3	1	4	4	3	2	1	1	1	3	2	2	2	1	2	2	1	1	3	1	1	2
2	4	2	3	11	1	1	2	1	3	2	1	1	2	2	2	3	3	4	5	5	3	4	3	3	4	5	5	5	5	2	2	2	1	1	2	1	4	4	3	2	1	1	1	1	1	1	1	1	1
2	1	1	0	4	0	4	4	4	1	3	3	2	2	2	1	1	2	1	2	2	1	1	2	2	1	1	1	1	1	5	4	4	4	5	4	4	4	4	3	3	4	3	4	3	4	2	1	2	2
2	1	1	1	5	0	2	3	2	3	2	1	1	3	3	3	4	1	1	3	3	2	3	3	3	2	1	1	2	2	1	4	2	3	3	3	2	5	5	5	2	2	2	2	1	1	2	1	1	2
1	1	1	1	4	0	3	3	2	2	3	2	1	2	3	1	2	4	3	2	3	2	3	3	4	2	2	2	4	2	3	4	4	4	2	3	2	4	3	4	2	2	3	2	2	1	2	1	1	2
2	1	1	1	5	0	3	1	1	3	1	1	1	2	3	3	4	2	2	2	4	2	4	5	4	2	2	1	3	2	1	3	3	1	2	2	1	4	4	4	1	2	1	2	1	2	2	1	1	2
2	1	1	1	5	0	1	1	3	3	3	1	1	2	3	4	4	3	5	4	5	3	3	5	3	4	5	5	5	5	1	4	1	4	1	4	4	4	4	5	2	1	4	3	2	1	1	1	1	2
1	1	1	1	4	0	3	3	2	1	4	2	2	2	2	2	1	2	3	3	3	4	4	3	1	3	3	2	2	1	3	3	4	4	3	3	4	2	2	2	4	2	1	2	2	2	2	1	1	2
1	1	1	0	3	0	3	3	2	3	2	2	1	3	3	2	3	3	3	4	3	1	1	3	3	2	2	2	2	2	3	4	4	4	3	3	4	4	4	4	3	2	3	4	1	4	2	2	2	2
3	4	3	3	13	1	3	2	4	2	4	3	2	2	2	1	2	2	2	2	3	3	3	2	2	5	2	3	4	3	2	4	3	4	3	4	3	4	3	3	2	3	3	4	2	1	2	1	2	1
1	1	1	1	4	0	2	2	3	3	2	3	2	3	3	4	2	4	5	2	3	3	3	2	3	4	3	3	4	4	1	2	2	2	3	1	1	4	5	4	1	1	1	1	1	1	1	1	1	2
3	2	1	0	6	0	3	4	2	3	2	2	2	3	3	1	2	2	2	1	2	2	2	3	3	1	1	1	2	1	1	5	4	4	3	4	4	3	4	5	3	2	1	4	3	2	1	1	1	2
3	3	2	0	8	1	2	2	1	3	2	2	2	3	3	3	4	4	4	4	4	5	5	5	5	5	5	5	5	5	2	3	2	2	2	2	2	4	4	4	1	1	1	2	2	1	1	1	1	2
3	2	2	2	9	1	3	3	3	3	2	2	1	3	3	2	1	2	2	2	3	2	3	2	2	5	4	2	4	3	1	3	3	2	1	2	2	5	4	5	1	1	1	2	1	1	1	1	1	1
3	1	1	3	8	1	2	2	1	3	2	1	1	4	4	4	3	4	5	5	4	4	4	5	5	5	5	5	5	4	1	2	2	1	1	2	2	4	4	4	1	1	2	2	1	1	1	1	1	2
2	1	1	1	5	0	4	4	4	2	2	4	1	2	2	3	1	2	2	1	2	1	1	2	3	1	1	1	1	1	4	5	5	5	5	5	5	5	5	3	4	3	4	4	4	2	3	1	2	2
2	1	1	1	5	0	3	3	3	3	1	1	1	3	4	3	2	3	3	2	3	3	2	2	4	1	1	1	1	1	1	4	3	3	3	2	2	4	4	4	2	2	1	2	1	2	2	1	1	2
2	1	1	1	5	0	2	3	3	3	2	2	2	3	3	1	5	4	4	3	3	2	2	3	4	3	4	4	4	4	2	4	3	3	2	4	3	4	5	5	2	1	3	3	2	1	3	1	1	2
2	1	1	2	6	0	4	3	4	2	4	4	4	1	2	2	2	2	2	1	1	2	2	2	3	1	1	1	1	1	2	5	4	4	4	4	3	4	4	3	2	2	1	3	3	3	2	1	2	2
3	1	1	2	7	1	3	4	3	3	2	2	1	2	2	3	2	3	3	2	3	1	1	3	3	3	3	2	2	1	2	4	3	5	3	3	2	5	4	4	2	2	1	3	3	2	3	2	1	2
2	1	1	3	7	1	2	2	2	2	4	4	4	2	2	2	3	2	4	3	2	3	2	3	2	1	2	3	3	1	2	3	2	4	3	3	2	3	3	3	2	3	2	3	1	3	2	1	1	2
3	4	1	3	11	1	4	3	3	3	2	2	1	3	4	4	2	2	4	2	3	2	2	3	3	4	3	2	3	2	1	2	2	1	1	2	2	4	5	4	2	1	1	2	1	1	1	1	1	2
1	1	1	1	4	0	3	3	2	2	3	2	2	2	2	2	2	3	2	2	3	2	3	3	3	1	2	1	2	1	3	5	4	3	3	3	3	3	3	3	2	2	3	4	4	2	1	2	2	2
2	1	3	3	9	1	2	1	2	3	2	2	1	4	3	3	3	4	4	3	4	4	4	5	4	3	3	4	4	2	1	4	3	2	2	2	1	4	4	4	1	1	4	2	1	1	1	1	1	1
1	1	1	2	5	0	4	4	3	4	3	2	1	3	3	3	1	1	1	1	2	2	2	3	3	2	2	2	2	2	1	2	3	3	2	2	3	4	4	5	1	1	3	2	1	2	2	1	1	2
1	1	1	0	3	0	3	3	2	3	2	2	2	3	3	2	2	2	2	2	4	3	3	4	4	2	3	2	3	3	2	4	3	3	2	2	2	4	4	4	2	2	1	2	1	1	2	1	1	1
3	1	1	1	6	0	3	2	3	2	2	2	2	2	3	2	2	3	4	1	3	4	4	1	3	1	1	1	1	1	2	4	4	4	4	4	3	3	3	4	2	3	2	2	2	1	2	1	2	2
1	1	1	1	4	0	3	3	3	4	3	2	1	2	2	3	2	3	2	3	2	1	1	3	3	3	4	2	4	3	1	4	3	4	1	3	3	3	3	3	2	1	2	2	1	2	2	1	1	2
3	1	2	3	9	1	4	4	2	3	4	3	3	4	2	1	2	1	2	2	2	3	3	3	2	2	1	1	2	2	2	5	3	4	4	4	2	4	3	3	2	2	2	3	2	3	3	2	2	2
1	1	1	0	3	0	4	2	3	4	1	1	1	2	4	2	1	2	4	1	3	4	4	5	5	3	2	1	4	2	1	4	4	2	2	2	2	5	5	5	1	1	1	2	3	1	1	2	1	1
3	1	1	1	6	0	2	3	3	3	3	1	1	2	2	2	2	4	4	3	2	2	2	3	3	5	4	2	4	3	2	3	3	3	2	3	3	3	4	4	2	1	1	2	1	2	2	1	1	2
2	1	2	1	6	0	3	4	3	2	3	3	3	1	1	1	3	2	2	2	2	2	1	3	3	2	1	2	2	1	4	5	4	4	4	4	4	3	3	3	2	2	4	4	4	3	3	2	2	2
2	1	1	1	5	0	1	2	2	1	3	3	2	3	3	3	4	4	4	5	4	3	3	4	4	3	3	5	5	5	2	3	1	2	1	1	2	5	5	5	1	1	1	1	1	1	1	1	1	2
2	2	2	0	6	0	4	4	4	3	3	1	1	1	2	1	1	2	2	2	2	1	2	3	1	1	1	1	2	1	2	4	4	3	2	3	1	4	3	4	2	1	1	3	2	1	3	1	1	2
4	2	2	2	10	1	2	3	2	3	4	1	1	3	3	2	3	4	4	2	4	2	3	3	3	3	4	4	4	3	1	2	2	2	1	1	1	5	5	5	1	1	1	1	1	1	1	1	1	2
2	1	1	1	5	0	3	3	3	2	2	2	2	3	3	1	2	3	3	2	4	2	3	3	4	2	2	2	2	2	2	4	4	2	2	3	2	5	5	5	2	2	1	3	1	1	1	2	1	1
1	1	1	2	5	0	3	2	3	2	3	3	2	2	2	1	3	2	2	2	2	2	3	3	3	3	2	2	2	2	2	3	3	3	2	3	2	5	5	5	2	2	2	2	2	1	3	2	2	2
2	1	2	3	8	1	3	2	2	2	2	4	2	2	2	1	3	3	2	3	3	2	2	2	3	2	3	2	3	2	2	4	3	2	3	3	3	4	4	4	2	1	1	2	1	1	2	1	1	2
3	4	1	4	12	1	2	4	2	1	4	3	4	1	1	1	3	4	4	3	3	3	3	1	2	2	4	3	3	3	4	5	3	4	4	4	4	2	2	2	3	3	4	4	2	3	3	2	2	2
3	4	1	4	12	1	3	3	3	2	3	3	2	1	1	1	2	3	3	2	1	2	2	3	3	2	2	2	2	1	3	3	3	4	3	4	3	4	4	3	1	1	2	2	1	2	3	1	1	2
4	2	3	1	10	1	2	1	3	4	2	2	1	4	4	4	3	4	4	4	3	3	3	3	4	4	3	4	4	5	1	3	3	3	3	3	3	4	4	5	1	2	2	2	1	2	1	1	1	2
2	1	1	1	5	0	2	2	2	3	3	1	1	3	3	3	2	3	4	5	4	3	3	4	4	5	5	2	4	4	1	3	2	2	1	1	1	3	3	4	1	1	2	1	1	1	1	1	1	2
1	1	1	0	3	0	3	3	3	4	2	2	1	3	4	4	3	3	4	2	3	2	3	3	5	2	2	2	3	1	1	3	1	1	1	1	2	5	5	5	1	1	1	2	1	1	1	1	1	1
1	1	1	2	5	0	3	4	4	3	3	1	2	3	2	1	2	3	2	3	3	3	3	4	3	4	4	2	3	2	2	3	3	3	3	3	3	3	3	3	2	2	2	2	1	2	1	1	1	1
1	1	1	1	4	0	2	2	3	4	3	4	4	3	1	1	3	4	4	2	5	5	5	5	4	4	4	4	4	5	1	3	1	1	2	3	3	4	4	4	2	1	1	2	1	2	1	1	1	2
2	2	1	0	5	0	3	3	2	2	2	2	2	3	3	2	2	2	2	2	2	2	2	3	2	1	1	1	1	2	2	3	4	4	3	3	4	3	3	4	3	1	2	2	3	3	2	2	1	1
3	3	1	3	10	1	2	3	2	3	3	3	3	3	3	2	3	3	4	3	4	4	4	5	4	4	4	3	5	5	1	2	2	1	1	1	1	4	4	4	2	1	2	1	1	1	1	1	1	2
1	1	1	0	3	0	3	4	3	2	2	1	1	2	2	2	2	1	2	4	5	4	4	3	2	3	4	4	3	4	5	4	2	4	2	2	3	1	2	2	2	1	3	3	3	3	3	1	1	2
3	3	1	4	11	1	3	3	2	2	4	3	3	2	2	2	2	3	2	3	2	3	2	2	2	1	1	2	2	1	4	4	3	4	3	3	3	3	3	3	3	3	3	3	2	2	2	3	1	2
2	2	2	1	7	1	4	4	4	3	3	2	1	3	3	2	2	1	1	2	2	2	2	1	2	2	1	1	2	2	2	4	4	4	4	4	3	5	5	5	2	2	1	3	2	1	1	1	1	1
2	1	1	0	4	0	3	3	3	3	2	2	2	3	3	2	2	4	3	2	3	3	3	3	3	2	2	2	2	2	2	4	4	2	3	3	4	3	3	3	1	1	3	2	3	2	2	1	1	2
2	1	1	1	5	0	3	3	2	1	3	2	2	2	2	3	2	3	3	2	3	3	3	3	3	3	1	1	1	3	2	4	4	4	4	4	3	4	3	3	2	2	3	3	4	4	4	2	2	2
3	3	1	1	8	1	4	4	3	1	3	2	2	2	2	2	2	2	2	2	2	1	1	3	3	1	1	1	1	1	4	5	5	4	4	4	5	4	3	2	3	2	4	4	3	2	2	1	1	2
1	1	1	3	6	0	2	2	2	3	3	3	3	2	2	1	2	2	2	2	2	1	1	3	3	3	2	2	3	1	1	3	3	4	2	3	3	4	5	3	3	2	2	2	2	3	3	2	2	2
2	1	1	0	4	0	1	1	2	3	1	1	1	4	3	3	4	4	4	4	4	3	3	4	4	4	4	1	4	4	5	4	3	2	1	2	1	4	4	3	2	1	4	2	1	1	1	1	1	2
3	3	1	3	10	1	3	3	3	1	3	4	4	1	1	1	3	2	2	2	2	2	2	2	2	1	1	1	1	1	5	4	4	4	4	4	4	3	3	3	3	3	2	3	3	3	2	1	2	2
2	1	1	0	4	0	3	3	3	2	3	3	2	2	2	3	2	2	2	3	2	3	3	2	2	2	4	4	2	4	3	3	3	4	4	4	3	3	3	4	1	2	4	2	2	3	2	1	2	1
2	1	1	1	5	0	2	2	3	3	3	2	2	3	2	2	2	5	5	3	3	2	3	1	3	3	2	2	3	4	2	4	4	4	3	3	4	5	4	4	2	2	3	2	3	3	2	2	2	2
4	1	2	3	10	1	2	2	3	3	2	2	1	2	3	1	4	3	4	1	3	2	2	3	3	3	2	5	3	2	1	2	2	2	1	1	2	5	5	5	1	1	1	2	1	2	2	1	1	2
3	1	1	1	6	0	3	3	3	2	2	2	2	2	2	1	2	3	2	1	2	3	3	1	2	1	1	1	1	2	2	4	3	4	4	4	3	3	3	3	2	3	4	4	4	4	2	2	1	2
3	2	3	4	12	1	3	3	3	2	3	2	2	2	2	1	2	2	3	3	3	2	3	3	3	3	3	3	3	4	2	3	3	3	1	2	2	4	4	3	2	1	2	2	1	1	2	1	1	2
3	2	3	1	9	1	3	3	3	3	2	2	2	3	3	3	2	3	2	2	3	2	2	3	3	3	3	2	4	2	1	3	2	3	2	2	2	5	5	5	2	1	1	1	1	1	1	1	1	2
3	5	1	4	13	1	3	2	1	3	2	1	1	4	3	4	2	4	3	4	5	1	2	5	5	4	3	3	5	5	1	5	5	5	4	4	3	5	5	5	1	1	1	2	2	2	1	2	1	2
1	1	1	5	8	1	3	3	3	3	3	3	1	2	2	3	2	2	2	2	2	1	1	2	2	1	1	2	1	1	4	4	4	5	4	4	4	3	3	3	3	3	2	3	2	3	2	2	2	2
2	2	1	3	8	1	2	3	2	3	2	1	1	3	3	3	4	3	3	4	5	4	5	5	5	5	5	5	5	4	1	1	1	1	1	2	1	4	4	5	1	1	1	2	1	1	2	1	1	1
1	1	1	0	3	0	2	2	2	3	3	3	3	3	2	2	4	3	3	3	4	3	4	4	2	4	4	3	3	2	3	4	4	4	4	4	4	2	2	3	4	3	4	3	4	2	2	1	2	2
1	1	1	1	4	0	3	3	3	2	3	2	1	3	3	2	2	3	2	2	3	3	3	3	4	3	3	3	4	3	1	3	2	2	1	2	2	5	5	5	1	1	1	1	1	1	1	1	1	1
2	1	1	2	6	0	1	1	1	3	1	1	1	4	4	2	4	4	4	3	4	2	3	3	4	2	3	2	4	4	1	2	3	1	2	2	1	4	4	4	1	1	1	1	1	1	1	1	1	2
3	5	3	4	15	1	3	4	3	1	3	4	4	1	1	3	3	2	2	2	4	3	3	3	3	2	2	2	2	2	4	3	2	2	1	3	2	4	4	3	3	2	1	1	1	1	1	1	1	1
1	1	1	0	3	0	4	3	3	3	2	2	1	2	3	2	2	4	3	1	2	3	3	2	3	2	3	2	3	2	2	4	4	4	3	3	2	4	4	3	2	1	3	2	2	1	1	1	1	1
3	3	2	4	12	1	2	3	2	2	4	4	4	2	2	1	3	3	3	3	1	1	1	4	4	1	1	1	2	1	4	4	4	4	4	4	4	3	3	4	3	2	2	2	1	2	1	2	1	2
3	3	2	2	10	1	3	4	3	3	4	4	4	2	3	2	4	3	2	3	2	2	1	3	4	1	1	2	1	1	4	4	2	4	4	4	2	5	5	3	3	3	2	3	2	3	2	1	1	2
1	1	1	1	4	0	3	3	2	3	4	2	4	3	1	1	3	2	3	4	2	1	4	1	2	3	4	4	3	2	3	4	3	4	2	3	1	4	3	4	1	2	4	3	1	2	1	3	2	2
2	1	1	0	4	0	3	3	3	3	3	2	2	2	2	1	2	3	3	4	3	2	2	3	3	4	4	3	3	3	3	4	3	2	2	2	2	4	3	4	1	1	3	2	1	1	1	1	1	2
3	2	2	1	8	1	2	3	2	4	2	2	2	3	3	1	4	3	5	3	4	2	4	5	3	3	4	2	4	4	2	3	2	2	1	3	3	3	3	4	2	2	2	2	2	1	2	1	1	1
2	1	1	0	4	0	3	4	4	3	4	2	1	3	2	3	1	2	2	2	3	2	1	1	1	4	4	2	2	5	1	4	4	3	1	3	2	5	5	4	2	2	1	2	1	2	1	1	2	1
2	2	1	4	9	1	4	3	2	2	2	2	2	1	3	1	4	2	2	2	2	2	3	3	4	2	2	1	2	1	2	4	3	4	4	4	1	3	2	4	4	2	1	3	4	3	2	3	2	2
2	4	1	1	8	1	2	2	2	2	4	3	2	2	2	2	2	3	3	4	3	3	3	2	3	3	3	3	3	3	2	4	4	4	3	4	4	4	3	3	2	2	3	3	3	3	3	1	1	2
3	4	2	4	13	1	4	3	2	2	4	2	1	2	3	1	2	2	2	2	2	2	2	2	3	1	1	1	1	1	3	5	4	4	4	4	3	4	4	3	2	3	3	3	2	2	1	3	2	2
3	4	2	0	9	1	3	3	3	2	3	3	3	2	2	1	3	3	2	2	2	2	2	3	3	3	2	3	3	2	3	4	4	4	4	4	4	4	4	4	1	2	2	2	2	2	2	3	2	2
3	1	2	3	9	1	3	4	3	4	2	2	1	3	3	2	2	2	2	2	2	2	2	1	1	3	2	2	2	1	1	4	4	4	4	4	2	5	5	4	2	3	4	4	4	3	2	1	1	2
3	2	2	2	9	1	3	3	2	2	3	1	2	2	2	2	2	3	3	2	2	1	1	2	3	2	2	2	3	2	2	4	3	3	2	3	2	4	4	4	2	1	3	2	2	2	1	2	1	2
1	1	1	0	3	0	3	2	1	4	1	1	1	4	4	4	2	3	4	2	3	2	2	5	5	2	2	2	2	1	1	2	4	2	2	2	2	4	4	5	4	2	2	1	1	1	1	2	1	1
1	1	1	0	3	0	1	2	2	3	2	3	2	3	3	2	3	3	4	4	3	2	2	3	3	4	4	4	5	3	1	3	3	3	3	3	2	5	5	5	2	2	2	1	1	2	1	1	1	2
1	1	1	0	3	0	3	3	2	3	2	2	2	3	3	2	3	3	3	3	3	4	4	4	3	2	2	2	2	2	3	4	3	2	2	3	2	4	4	3	1	1	3	2	3	1	3	1	1	2
2	1	1	4	8	1	3	2	3	3	2	3	2	1	3	2	3	2	3	2	2	1	1	3	3	2	1	1	1	2	1	4	4	4	4	4	4	5	5	5	1	4	3	4	3	3	3	1	3	2
1	1	1	1	4	0	2	2	3	3	3	3	3	3	2	3	3	4	2	4	4	3	4	5	5	5	5	5	5	5	2	3	2	2	1	1	2	3	3	3	2	1	2	2	1	1	2	1	1	2
3	4	1	5	13	1	3	3	2	3	4	3	2	3	1	1	2	3	3	3	3	3	3	3	3	4	3	3	3	3	1	4	4	4	4	4	4	4	4	4	2	2	2	2	2	2	2	2	2	2
2	1	1	2	6	0	3	3	4	2	3	2	3	2	2	1	2	2	2	3	2	3	2	5	4	2	1	1	2	1	4	4	4	5	3	4	3	3	4	3	3	2	4	4	3	1	4	4	1	2
2	1	1	1	5	0	4	3	3	2	2	2	1	2	3	3	2	3	3	4	3	3	3	3	3	4	5	5	4	2	1	3	2	3	1	1	2	3	3	3	2	1	2	2	1	1	1	1	1	1
2	2	1	1	6	0	2	2	3	4	3	2	3	4	4	4	4	4	4	5	5	5	5	5	5	5	5	5	5	5	1	3	1	1	1	1	1	5	4	5	1	1	1	2	1	1	1	1	1	2
3	1	1	1	6	0	3	3	3	2	3	4	4	2	1	3	2	2	2	2	2	2	2	3	3	3	4	4	2	3	1	4	4	4	4	4	4	4	4	4	2	2	1	2	1	1	1	1	1	2
2	1	1	3	7	1	3	3	3	3	2	2	1	3	3	2	3	3	3	3	3	2	3	3	3	3	4	4	3	3	1	3	3	3	2	3	1	4	4	4	2	1	1	3	2	1	2	1	1	1
1	1	1	0	3	0	3	3	2	2	4	4	4	2	1	1	1	2	3	3	2	2	1	1	2	2	2	2	2	3	4	4	4	4	3	3	4	3	3	2	2	2	4	4	3	3	3	1	2	2
3	3	1	3	10	1	4	3	2	3	2	2	2	3	3	2	2	2	2	2	2	2	2	3	4	1	1	1	1	2	4	4	4	4	3	4	3	3	3	3	2	2	3	3	3	2	3	3	2	2
3	3	2	1	9	1	3	3	3	1	3	3	2	2	2	1	2	2	2	2	2	2	2	2	1	1	1	1	1	2	4	4	4	5	4	5	3	3	3	3	4	4	4	4	3	4	3	2	3	2
2	1	1	1	5	0	3	4	2	3	2	1	1	3	3	4	2	2	2	2	4	3	2	2	1	1	1	1	1	4	4	5	4	3	4	4	3	3	3	3	4	2	4	4	4	1	2	2	2	2
1	1	1	0	3	0	3	2	2	3	4	3	4	2	1	1	3	1	2	2	2	1	2	3	3	3	3	2	3	2	3	4	4	4	3	3	3	4	3	4	2	2	3	3	1	2	1	1	1	2
2	1	1	1	5	0	4	3	3	2	4	2	1	2	2	2	2	2	2	1	2	4	4	4	2	1	1	1	1	1	3	4	4	2	2	5	2	4	4	4	3	1	4	4	1	2	3	1	2	1
2	1	1	1	5	0	3	2	3	3	3	2	2	3	2	2	2	3	3	3	3	3	3	3	3	3	2	2	3	2	2	4	3	2	2	3	1	4	4	3	2	1	1	2	2	1	2	1	1	2
2	1	1	0	4	0	4	4	4	2	1	3	1	4	4	3	1	1	1	1	1	2	2	4	4	1	1	1	1	1	2	5	5	4	4	4	4	5	5	4	2	2	1	3	1	1	1	1	1	2
2	1	1	1	5	0	3	2	3	1	1	1	1	4	4	2	3	4	3	2	4	3	4	5	5	5	2	2	5	2	1	4	3	2	2	2	3	5	4	5	1	1	1	2	2	2	2	1	1	2
1	1	1	0	3	0	3	3	3	2	2	2	2	3	3	4	4	4	4	4	4	2	3	3	2	4	4	2	4	1	3	3	2	2	2	2	1	4	4	4	1	1	1	1	1	1	1	1	1	2
1	1	1	0	3	0	4	4	4	3	3	3	2	2	2	1	2	2	2	2	2	1	2	3	3	1	1	2	2	2	3	5	4	3	2	4	2	4	4	4	2	1	3	3	2	2	3	3	1	2
3	5	3	3	14	1	3	3	3	1	3	3	3	3	3	3	2	2	2	1	2	2	3	3	3	1	1	1	1	2	3	4	4	4	4	4	4	3	2	2	4	4	3	4	3	4	4	2	4	2
1	1	1	1	4	0	3	4	3	1	3	3	2	1	2	2	2	2	2	2	2	2	2	3	3	1	1	2	1	1	3	5	5	4	4	4	4	4	3	2	3	3	3	4	2	2	3	4	1	2
2	3	2	3	10	1	3	2	3	2	2	2	1	3	3	1	2	3	2	2	1	2	1	2	3	1	1	1	1	2	3	4	4	4	3	4	2	4	5	4	2	2	1	4	2	1	3	1	1	2
2	2	2	1	7	1	4	3	3	3	3	3	1	2	3	3	2	3	2	3	3	3	3	3	3	3	3	3	3	3	2	3	3	3	2	3	3	3	3	2	2	2	2	2	1	1	1	1	1	1
2	3	1	0	6	0	3	2	3	1	2	2	2	1	3	3	3	3	3	2	2	2	3	1	3	2	2	3	2	3	2	4	3	3	3	3	3	3	3	3	2	2	4	3	1	2	1	1	1	2
3	1	1	4	9	1	3	3	2	3	2	2	1	3	3	3	3	3	2	3	4	2	2	3	3	4	3	3	3	4	1	3	2	3	2	2	3	4	4	4	1	1	2	2	2	2	2	1	1	2
1	1	1	0	3	0	4	4	3	3	4	2	2	2	2	1	1	2	2	1	2	2	2	2	3	2	2	1	2	2	5	4	4	4	3	4	3	4	4	3	2	2	1	4	3	1	2	1	1	2
3	5	1	1	10	1	3	3	2	2	3	2	1	1	1	2	2	3	3	2	2	2	2	2	1	3	2	2	2	2	4	4	4	4	4	4	3	3	4	3	3	4	4	4	3	4	3	4	3	2
1	1	1	0	3	0	2	2	2	2	3	2	1	2	2	3	3	3	3	2	4	2	4	3	3	2	2	2	2	4	2	4	4	4	3	4	3	4	4	3	2	1	2	3	1	1	1	1	1	2
4	5	3	4	16	1	3	3	3	3	3	4	3	2	2	2	2	3	2	1	2	3	3	2	2	2	2	2	2	2	2	4	3	3	3	4	3	3	3	3	2	2	2	2	2	3	1	1	1	2
2	1	2	1	6	0	2	3	3	2	3	2	1	3	2	3	3	3	2	4	5	4	4	3	3	5	5	5	5	5	1	2	2	1	1	2	2	4	4	4	1	1	1	1	1	1	1	1	1	1
2	1	1	1	5	0	3	3	2	2	4	2	2	2	2	3	1	2	1	2	2	2	2	3	3	2	2	3	2	2	3	4	3	3	2	2	3	4	4	4	3	2	2	2	1	2	2	2	1	2
2	1	1	2	6	0	3	3	3	3	2	2	2	3	3	3	2	2	2	2	3	3	3	4	4	4	3	3	3	2	1	3	3	3	2	2	2	3	3	4	1	1	1	2	2	1	1	1	1	2
1	1	1	1	4	0	3	4	4	3	4	1	2	3	3	3	3	3	2	5	4	1	3	4	4	5	3	2	5	3	1	5	4	3	3	3	3	3	3	3	3	2	4	4	4	3	3	4	1	2
1	1	1	0	3	0	3	1	3	3	4	2	2	2	2	1	3	4	5	4	3	1	1	4	3	2	3	3	3	3	2	3	2	1	1	2	2	5	5	5	2	1	2	2	2	1	2	1	1	2
2	1	1	1	5	0	4	4	4	3	3	2	2	3	2	2	1	2	2	2	2	3	3	4	4	2	2	1	1	1	2	4	4	3	2	2	2	4	4	4	2	2	1	1	2	1	2	1	1	2
2	2	2	1	7	1	2	2	2	3	2	2	2	3	3	3	3	3	3	3	4	3	4	5	5	4	4	4	4	4	1	3	2	2	3	2	2	5	5	5	1	1	1	2	1	1	1	1	1	2
3	2	1	2	8	1	3	3	3	1	3	2	1	1	2	1	2	2	2	2	2	2	2	3	3	3	3	2	3	2	2	4	3	3	2	3	3	5	5	4	2	2	2	2	1	1	1	1	1	2
2	1	1	2	6	0	3	3	3	1	4	3	1	2	2	2	2	2	3	3	2	2	2	3	3	1	2	1	1	1	4	4	4	4	5	5	3	3	3	2	4	4	4	4	4	4	4	3	4	1
1	1	1	1	4	0	2	3	3	3	3	3	1	3	3	3	3	3	3	3	4	2	3	3	3	4	4	4	4	3	1	3	3	3	2	2	3	3	3	3	2	2	2	2	2	1	2	1	1	2
2	2	1	0	5	0	3	4	4	2	3	3	2	2	2	1	2	2	2	2	2	3	3	3	2	1	1	1	1	1	3	5	4	4	4	4	4	3	3	2	4	4	4	4	4	2	2	2	1	2
1	1	1	1	4	0	3	3	3	2	2	2	2	3	3	3	2	2	2	2	3	3	2	3	3	2	2	2	2	2	3	4	3	4	4	3	4	4	4	3	2	2	3	3	1	1	2	2	1	2
2	1	1	1	5	0	3	2	3	3	3	4	3	3	2	3	3	3	2	3	3	2	2	3	3	3	3	3	3	2	4	4	4	4	4	4	4	3	3	3	3	3	3	3	1	2	3	2	2	1
2	3	1	2	8	1	3	3	3	2	3	2	2	1	2	1	2	3	2	2	2	2	2	3	3	1	1	1	1	1	2	4	4	4	4	4	3	5	5	5	2	1	2	2	2	2	2	1	1	2
3	4	1	1	9	1	2	3	2	2	4	2	1	2	2	4	3	3	3	2	3	3	3	3	5	4	3	4	4	3	2	3	3	2	2	2	2	5	5	5	2	1	2	2	1	1	1	1	1	2
2	1	1	2	6	0	3	4	3	2	3	2	1	2	2	2	3	2	2	3	3	3	4	2	2	4	2	3	4	4	4	4	5	5	4	5	4	3	3	4	2	3	4	3	4	1	2	1	1	2
2	1	1	1	5	0	3	2	2	1	3	3	4	1	2	1	3	2	3	3	3	3	4	3	4	4	4	2	3	4	2	4	4	3	2	3	3	3	3	3	2	3	2	2	1	3	2	2	1	2
3	1	1	1	6	0	3	2	3	2	2	3	2	1	3	2	2	2	3	2	3	3	3	3	5	1	1	1	1	2	3	4	4	3	3	4	2	4	4	3	2	3	1	3	3	3	2	1	2	2
1	1	1	1	4	0	2	3	4	3	1	2	1	1	2	2	4	3	3	3	2	1	1	3	3	4	5	4	4	2	2	3	3	4	3	3	2	4	4	4	2	1	1	1	2	3	1	1	1	2
3	1	1	2	7	1	2	3	2	3	2	2	2	3	3	3	3	3	3	4	4	4	3	4	4	4	4	4	4	4	1	3	1	2	2	3	2	3	3	4	2	1	2	2	2	1	1	1	1	2
3	2	1	1	7	1	2	2	3	3	2	2	2	3	3	3	4	4	4	4	4	2	3	4	4	5	5	5	4	3	1	3	3	2	2	2	1	4	4	4	2	1	2	1	2	1	2	1	1	2
2	2	1	1	6	0	4	4	3	2	3	3	1	2	2	2	2	2	2	1	3	2	1	1	3	2	2	1	2	2	2	4	4	3	4	4	3	5	5	5	2	1	3	3	2	1	2	1	1	2
2	1	1	1	5	0	4	4	4	3	3	2	3	3	3	2	2	2	4	3	2	1	1	2	3	4	3	4	4	4	1	4	3	3	2	3	2	5	5	5	1	2	2	2	1	2	2	1	1	2
1	1	1	1	4	0	4	3	3	2	3	3	2	2	2	1	2	2	2	1	2	2	3	1	2	2	2	2	2	1	1	4	4	3	3	4	2	5	4	5	2	1	4	2	2	2	2	2	1	2
2	1	1	1	5	0	3	3	3	3	3	1	1	3	2	2	4	2	3	2	3	2	4	3	3	3	3	2	4	1	2	4	3	2	2	3	1	5	4	4	2	1	3	2	2	1	4	1	1	2
2	1	1	3	7	1	3	4	3	2	3	3	2	2	2	2	2	3	2	2	2	2	2	3	3	3	3	3	2	2	2	4	3	4	3	3	3	3	3	3	2	2	3	4	3	2	2	2	1	2
3	1	2	2	8	1	3	3	3	2	4	3	2	1	2	1	2	2	2	1	2	3	2	3	3	2	1	1	2	1	4	4	4	4	4	4	4	3	2	2	3	3	2	3	1	2	1	1	1	2
2	1	1	0	4	0	2	2	2	3	3	2	2	3	2	1	3	4	4	2	3	3	3	3	4	2	2	2	3	3	3	3	3	2	1	2	1	5	5	3	1	1	1	2	1	2	2	1	1	2
2	1	1	0	4	0	3	3	3	3	3	3	2	3	1	2	2	2	2	1	2	2	2	2	3	1	2	1	1	2	5	4	4	4	4	4	2	3	3	3	3	2	2	3	2	3	4	3	2	2
2	1	1	0	4	0	3	4	4	2	3	3	2	2	3	2	2	2	2	2	3	3	3	3	3	2	2	2	2	2	2	3	3	3	2	3	2	3	3	3	2	1	2	2	1	1	2	2	1	2
1	1	1	1	4	0	3	2	3	2	3	3	2	2	2	2	3	3	3	4	4	3	3	4	3	2	2	1	2	3	2	5	4	3	3	4	3	4	4	3	2	2	3	3	3	2	4	3	1	2
1	1	1	1	4	0	2	3	3	3	2	2	2	3	3	2	4	4	3	2	2	2	2	3	3	3	3	2	2	2	2	4	4	4	2	3	2	4	4	4	1	2	2	2	1	1	2	1	2	2
3	3	2	3	11	1	3	3	3	2	3	2	2	2	2	2	2	2	2	3	4	4	4	4	3	2	2	1	1	1	3	4	4	3	4	4	3	2	2	2	2	2	2	3	1	4	2	1	2	2
1	1	1	0	3	0	3	3	4	3	2	2	2	3	3	1	2	2	2	2	5	3	2	4	3	5	5	5	5	4	1	2	1	1	1	1	1	5	5	5	1	1	1	1	1	2	2	1	1	2
4	4	3	6	17	1	2	2	2	2	3	2	2	3	2	3	3	4	4	4	5	3	3	4	4	3	4	4	4	3	2	3	2	3	2	2	2	4	4	4	2	1	1	2	2	1	1	1	1	1
3	1	1	1	6	0	3	3	3	2	3	2	1	2	3	3	3	2	2	3	3	2	2	3	3	3	3	2	2	3	2	3	3	3	2	3	2	4	3	3	3	2	1	3	2	1	1	1	1	1
1	1	1	0	3	0	2	1	2	4	1	1	1	4	4	3	5	4	3	3	3	3	3	4	4	4	4	4	5	4	1	3	3	2	1	2	2	5	5	5	1	1	2	2	1	1	2	1	1	2
4	2	3	4	13	1	3	2	3	3	3	2	2	3	3	1	3	4	3	2	3	2	3	4	3	2	2	1	3	4	1	4	3	4	3	3	3	5	3	4	2	2	2	3	3	1	1	1	1	2
3	2	1	1	7	1	3	3	2	1	4	2	2	1	2	1	3	2	2	2	2	2	2	3	2	2	2	2	2	2	3	3	3	4	3	4	3	3	4	3	3	2	3	2	4	4	1	1	2	2
3	3	2	3	11	1	3	3	3	3	2	3	2	3	3	3	3	3	2	4	2	3	3	3	3	3	3	3	3	5	1	3	2	3	3	3	3	3	3	3	2	2	1	2	2	1	2	2	1	2
1	1	1	0	3	0	1	2	1	2	2	1	2	2	3	2	4	5	4	5	4	3	5	4	2	5	5	5	5	5	1	1	1	1	1	1	1	4	4	5	2	1	1	1	1	1	1	1	1	2
3	5	3	4	15	1	2	4	4	3	4	2	1	3	2	3	3	3	3	3	3	3	4	4	4	5	4	5	5	5	1	3	1	2	1	1	1	5	4	5	1	1	1	2	1	1	1	1	1	1
3	3	1	1	8	1	3	3	3	3	2	2	2	4	3	3	2	3	3	3	3	2	2	4	5	3	4	3	4	2	2	3	3	3	2	2	2	4	4	4	2	2	2	2	2	1	1	1	1	2
2	2	1	1	6	0	3	3	3	2	3	3	3	1	1	1	2	2	2	3	2	1	1	2	3	2	1	1	1	1	3	4	4	4	4	4	3	4	4	5	2	2	3	2	3	3	3	2	1	2
1	1	1	0	3	0	4	3	4	1	4	4	1	1	1	2	2	1	2	2	4	2	2	1	3	4	4	1	2	2	3	4	4	4	4	4	4	4	4	4	2	4	4	3	4	4	1	1	3	2
4	4	1	3	12	1	3	3	3	2	3	2	1	2	2	1	3	3	2	2	3	3	2	2	2	2	2	2	2	2	1	3	2	3	2	2	2	4	4	4	1	1	2	2	2	2	1	1	1	2
1	1	1	0	3	0	4	4	4	2	2	2	1	1	2	2	2	2	2	1	2	1	2	4	5	1	1	1	1	1	1	4	4	4	4	4	4	5	5	4	2	2	3	4	2	2	3	4	1	2
1	1	1	0	3	0	4	4	3	1	4	2	2	2	3	2	1	2	2	2	2	3	2	3	3	3	3	2	1	1	3	5	4	4	4	4	3	4	3	2	3	2	3	3	3	3	2	2	1	2
1	1	1	1	4	0	3	3	3	4	1	2	2	3	3	3	3	4	4	4	3	2	3	3	4	3	3	2	3	4	1	4	4	2	1	2	1	4	4	4	2	1	2	3	2	1	2	1	1	2
2	1	1	1	5	0	3	3	3	2	4	2	2	2	2	3	3	3	4	4	2	1	1	3	3	2	2	3	3	2	2	4	4	3	2	3	2	3	4	3	2	1	1	2	1	1	1	1	1	2
3	1	1	0	5	0	3	3	3	1	3	3	1	1	2	1	3	2	2	2	1	2	2	3	1	2	2	2	2	2	5	4	3	4	5	4	4	3	3	4	1	3	3	3	4	4	3	2	2	2
2	2	1	1	6	0	3	2	3	1	3	2	2	1	2	1	2	3	1	1	3	3	3	5	4	2	2	2	3	2	1	4	4	2	2	3	2	5	5	5	1	1	3	3	1	1	1	1	1	2
1	1	1	1	4	0	4	4	4	1	4	4	4	1	1	1	1	1	1	1	1	1	1	1	1	1	1	1	1	1	5	5	5	5	5	5	5	5	1	2	4	4	4	4	4	4	4	4	4	1
2	1	1	0	4	0	3	2	3	2	3	3	3	2	2	2	2	2	2	2	3	3	3	4	3	3	2	2	2	2	2	4	4	3	2	2	2	4	4	4	2	2	3	3	2	1	2	1	1	1
3	2	2	3	10	1	4	3	4	3	3	2	1	3	2	1	1	2	2	1	2	2	2	2	3	1	1	1	1	1	3	4	3	4	3	3	3	4	4	4	2	1	2	3	2	2	1	3	1	2
2	1	1	0	4	0	3	3	2	3	3	3	2	2	2	2	3	3	2	3	3	2	3	3	3	2	2	2	2	2	2	4	3	3	3	3	2	3	4	3	2	2	2	2	2	2	1	1	1	2
3	5	1	4	13	1	3	3	3	2	2	2	2	2	3	3	3	3	4	3	3	3	3	3	3	4	4	4	4	2	2	3	3	3	3	3	2	4	4	4	2	2	3	2	2	1	1	1	2	2
2	1	1	3	7	1	3	2	3	4	3	2	1	3	3	2	2	3	3	2	2	3	3	3	4	2	2	1	2	2	2	5	5	3	4	5	5	4	4	4	3	3	4	4	3	2	2	3	3	2
3	4	2	4	13	1	3	3	3	2	2	2	2	2	2	1	2	3	2	2	3	2	1	3	3	3	2	2	2	2	2	4	4	4	4	4	4	5	5	4	2	2	3	3	3	3	4	1	1	2
3	2	1	2	8	1	3	4	3	2	3	3	1	2	2	2	3	2	1	2	2	1	1	3	2	1	1	1	1	1	5	5	5	5	5	5	5	3	3	3	4	4	4	4	2	2	2	1	4	1
1	1	1	2	5	0	2	2	1	1	4	4	3	1	2	2	2	2	3	4	3	3	3	4	3	2	2	2	2	2	2	4	4	4	3	3	3	4	4	3	3	3	1	3	4	3	4	2	2	1
2	1	1	0	4	0	3	3	3	2	3	2	1	2	2	2	2	2	3	1	2	3	2	3	3	2	2	1	2	2	4	5	4	4	3	4	3	5	5	4	2	2	3	3	3	2	3	2	2	2
3	4	3	3	13	1	4	3	4	3	3	2	2	2	2	4	1	1	1	1	2	3	3	4	3	2	1	1	1	1	2	5	4	2	4	4	3	5	5	5	2	2	2	4	1	2	2	2	1	2
1	1	1	2	5	0	3	3	1	1	4	4	3	1	1	1	4	3	4	2	2	2	3	2	1	5	4	4	2	1	5	3	3	4	2	3	2	2	1	2	2	2	4	2	2	4	2	3	2	1
2	2	1	5	10	1	3	2	3	2	2	2	2	2	3	3	2	3	4	1	3	3	3	3	3	4	3	2	3	3	3	3	3	3	2	3	2	5	5	5	1	1	1	2	2	2	1	1	1	2
2	2	1	1	6	0	3	3	2	2	4	2	2	2	2	2	2	3	3	2	2	2	2	3	3	3	2	2	2	3	2	4	4	4	3	4	3	4	4	4	2	2	2	2	2	1	2	1	1	2
3	1	2	2	8	1	2	2	3	4	2	2	1	4	3	2	3	3	2	3	3	2	3	5	4	2	3	3	4	2	1	3	2	2	2	1	1	5	5	5	2	1	2	2	3	2	1	2	1	2
1	1	1	1	4	0	3	3	3	3	3	2	1	3	2	1	3	2	2	1	2	1	1	3	3	1	1	1	1	1	4	5	5	5	5	5	4	4	4	4	2	3	3	3	4	3	3	1	1	2
2	1	1	2	6	0	2	1	1	4	2	1	1	2	3	2	4	5	5	5	3	3	3	3	4	5	3	5	3	5	1	4	3	3	3	4	3	4	4	3	2	2	2	2	1	2	1	1	2	2
2	3	1	2	8	1	3	2	2	3	3	2	1	3	3	2	4	5	4	3	4	3	5	5	4	5	5	5	5	3	2	3	2	1	1	1	2	3	4	3	1	1	2	1	1	1	1	1	1	2
1	1	1	1	4	0	3	2	3	1	3	3	2	1	3	1	3	2	3	3	2	3	2	3	3	4	3	3	3	2	1	4	3	4	2	3	2	4	3	3	2	2	3	3	2	2	2	1	1	2
2	1	2	1	6	0	3	3	2	2	4	3	3	2	2	2	2	4	4	2	3	2	2	3	4	1	1	1	2	2	2	3	2	2	1	2	2	5	5	4	2	1	1	2	2	2	2	2	1	2
2	1	1	1	5	0	4	4	2	3	2	2	2	2	2	2	1	2	2	2	2	2	3	4	5	1	2	2	2	2	3	4	2	2	3	2	2	5	5	4	3	2	3	2	1	1	1	1	2	2
2	1	1	1	5	0	3	4	4	2	4	3	4	1	1	1	2	1	2	1	5	4	3	4	2	1	1	1	1	1	2	4	4	1	1	2	1	4	4	3	2	3	1	2	4	1	1	1	1	1
1	1	1	0	3	0	3	3	2	2	3	3	2	2	2	2	3	2	3	2	2	3	4	5	3	1	1	1	2	2	5	4	4	4	5	4	4	3	3	3	2	4	4	4	4	4	4	1	4	2
1	1	1	0	3	0	4	3	3	3	4	2	1	2	2	1	2	3	3	1	2	1	1	2	3	1	1	1	1	1	3	4	4	4	3	3	3	4	4	4	2	3	1	3	1	3	1	1	1	1
1	1	1	2	5	0	4	4	4	1	4	3	4	1	1	2	2	1	1	2	1	1	2	1	2	1	2	2	1	2	4	5	5	5	5	5	5	3	3	2	4	4	4	4	2	4	4	3	2	2
2	1	2	2	7	1	2	3	3	2	3	3	2	2	2	2	3	3	2	2	3	2	2	3	4	2	3	2	4	2	3	5	5	4	5	5	5	4	4	3	3	1	4	4	4	2	3	1	2	2
2	2	1	1	6	0	4	4	4	2	3	2	2	2	2	3	1	1	1	1	1	1	2	2	2	2	3	2	2	3	2	5	5	5	4	4	4	5	5	1	4	3	2	3	2	2	4	1	1	2
2	1	1	1	5	0	3	3	3	3	3	3	3	2	2	2	2	2	2	2	2	1	1	3	3	1	1	1	1	1	1	4	4	4	3	4	3	5	5	4	2	2	4	2	2	2	2	2	1	2
1	1	1	2	5	0	3	3	3	3	3	3	3	2	3	2	3	3	2	2	2	2	2	2	2	3	3	2	2	2	1	4	4	4	4	4	4	3	4	4	2	2	3	1	1	3	2	4	2	2
3	1	1	2	7	1	3	3	3	4	2	1	1	4	3	4	2	4	4	4	3	2	3	3	4	5	4	4	5	4	1	3	4	2	2	3	1	5	5	5	1	2	1	2	2	1	1	2	1	2
3	2	2	1	8	1	3	2	2	2	4	3	3	1	1	1	3	4	4	3	1	2	2	3	3	1	1	1	1	1	2	5	4	4	3	3	5	4	3	4	1	3	4	4	4	4	4	3	2	2
2	2	2	1	7	1	3	2	3	2	3	2	2	2	2	2	3	3	3	3	3	2	2	3	3	2	1	2	2	2	3	4	3	2	3	2	3	5	5	4	2	1	3	3	2	2	1	1	1	2
3	3	3	1	10	1	3	3	2	3	3	2	1	3	3	1	3	4	2	3	3	3	4	4	4	2	3	1	3	2	1	4	3	3	3	3	2	4	4	3	3	2	1	3	1	1	1	1	1	2
1	1	1	1	4	0	4	3	4	1	3	1	1	2	3	1	1	1	1	1	3	3	3	2	1	2	4	4	2	2	2	5	5	5	4	5	5	5	5	5	1	3	4	4	4	1	3	1	1	2
2	1	1	2	6	0	3	3	2	3	2	2	2	3	3	2	1	3	2	1	1	2	2	3	4	1	1	2	2	2	3	4	4	4	3	4	3	4	4	3	3	3	3	4	3	3	2	2	1	2
2	1	1	1	5	0	2	2	3	2	4	4	3	2	2	1	4	3	4	2	3	2	2	4	5	1	1	1	2	1	1	4	3	3	3	3	2	3	3	3	2	2	1	2	1	3	2	1	1	1
3	1	1	1	6	0	3	3	3	2	3	3	2	2	2	2	3	2	2	2	2	1	2	3	3	3	4	4	4	4	1	3	3	2	2	1	1	4	4	4	2	1	1	1	1	1	1	2	1	2
1	1	1	1	4	0	4	3	3	3	1	2	2	2	4	2	2	3	1	2	3	2	1	1	1	1	1	1	1	1	2	4	3	4	4	4	2	4	4	4	2	2	1	3	4	2	1	1	2	2
3	1	1	4	9	1	2	2	2	4	2	2	2	3	3	3	2	2	3	2	2	2	3	5	4	4	4	2	4	3	2	3	2	2	2	2	1	5	4	4	2	1	2	1	1	1	1	1	1	2
1	1	1	1	4	0	4	3	3	2	3	2	2	2	2	3	3	2	2	2	3	1	1	2	3	2	2	2	2	3	2	3	3	4	3	3	3	5	5	5	2	1	2	2	2	1	1	1	1	2
2	1	1	2	6	0	2	1	1	3	2	2	1	3	3	3	4	3	4	3	4	4	4	5	5	5	4	4	5	4	1	3	2	1	1	1	1	3	3	3	2	1	1	2	1	1	1	1	1	2
2	1	1	0	4	0	3	2	2	2	3	2	2	2	2	1	2	4	1	1	1	1	1	2	3	1	2	2	3	2	4	4	4	4	3	4	3	4	3	3	4	2	3	4	2	1	1	3	1	2
2	2	1	2	7	1	4	4	3	1	4	4	4	1	1	1	1	2	2	1	2	2	2	2	1	1	1	1	1	1	5	4	4	4	4	4	2	5	5	2	4	2	2	3	2	3	1	1	1	2
1	1	1	0	3	0	4	3	4	3	1	2	1	2	3	1	3	2	2	2	2	2	2	3	3	1	1	1	1	1	2	3	3	3	3	3	2	4	4	4	1	1	2	1	1	1	2	1	1	2
1	1	1	1	4	0	3	4	3	1	4	3	4	1	1	2	2	2	2	3	3	2	3	2	3	2	3	3	3	2	4	3	3	4	3	3	3	3	1	1	4	2	2	2	2	2	1	1	1	2
2	1	1	1	5	0	4	4	4	3	3	3	2	3	3	3	3	3	1	4	2	3	5	3	2	4	2	2	3	3	2	5	5	4	3	4	3	2	2	2	2	2	3	4	4	2	2	1	1	2
3	1	1	4	9	1	1	3	1	2	3	3	3	2	2	3	4	3	4	5	4	4	4	5	3	4	4	3	5	5	3	4	2	4	2	4	4	4	4	4	1	1	4	3	4	1	4	1	1	1
3	4	1	5	13	1	3	3	4	1	2	2	1	1	4	3	2	2	2	2	2	2	2	2	2	2	2	2	2	3	2	5	3	3	3	3	3	3	3	3	2	3	3	3	3	3	2	2	1	2
3	5	3	3	14	1	2	3	1	3	3	3	2	3	2	4	3	4	4	3	4	4	4	5	5	5	4	4	5	5	1	2	1	1	2	1	2	4	4	5	1	1	1	2	1	2	1	1	1	1
2	1	1	0	4	0	4	4	4	3	3	2	1	3	3	3	2	2	1	3	3	4	2	3	3	3	2	2	3	3	4	4	4	3	4	4	2	3	2	2	3	2	1	4	1	1	2	1	1	2
1	1	1	0	3	0	3	2	3	2	4	3	2	2	2	1	2	2	3	2	2	2	2	2	2	2	1	1	1	1	4	4	4	5	4	5	3	3	3	3	4	4	4	4	2	3	4	2	3	1
1	1	1	3	6	0	1	3	2	3	4	2	3	4	3	4	4	3	4	4	3	4	5	4	5	4	4	4	5	4	2	4	4	3	3	4	3	4	4	3	2	2	1	3	2	1	2	1	1	1
2	2	2	1	7	1	1	3	1	3	3	2	1	3	3	4	4	5	4	5	3	3	3	4	4	5	5	5	5	5	1	4	3	3	2	2	2	2	2	2	2	2	2	3	3	2	2	1	1	2
1	1	1	0	3	0	3	2	3	3	2	2	2	2	3	1	1	2	2	1	4	3	4	5	5	4	2	2	4	2	1	3	2	1	2	2	1	5	5	5	1	1	1	2	1	2	1	1	1	2
1	1	1	0	3	0	1	1	1	1	4	3	2	3	4	2	2	3	4	4	3	2	2	5	5	4	5	5	5	4	1	3	2	1	1	2	1	5	4	5	1	2	1	2	1	1	1	1	1	1
2	2	1	3	8	1	3	3	4	1	4	3	2	1	2	1	2	3	3	3	2	2	2	3	3	1	2	2	2	1	2	4	3	4	2	4	2	4	4	4	2	2	3	3	2	2	1	1	1	2
2	1	1	1	5	0	2	3	2	1	4	3	2	1	1	2	3	4	4	4	4	3	3	2	1	4	4	4	4	4	1	3	3	3	2	2	2	3	3	3	2	1	3	2	2	1	1	1	1	2
1	1	1	0	3	0	3	3	2	3	2	2	1	4	4	3	2	2	2	3	4	3	3	4	4	3	3	2	2	3	1	3	2	2	1	2	2	3	3	3	1	1	1	1	1	1	2	1	1	2
1	1	1	0	3	0	4	4	4	2	3	3	2	2	2	3	2	1	1	2	2	1	1	2	1	5	4	4	4	4	2	4	4	4	2	3	3	4	4	4	1	1	2	2	1	2	1	1	1	1
3	3	2	1	9	1	2	3	2	3	2	2	2	3	3	3	3	3	2	3	2	2	2	4	4	2	4	2	3	4	2	3	3	3	3	3	3	4	4	4	2	2	2	2	3	1	2	1	1	2
1	1	1	1	4	0	3	3	4	1	4	4	2	2	2	2	2	3	2	1	2	2	2	2	2	1	1	2	1	2	2	5	5	5	4	4	4	3	3	2	2	3	3	4	3	4	3	2	1	1
3	5	1	3	12	1	2	2	2	2	2	1	2	2	3	2	2	4	4	3	3	3	3	3	3	3	4	4	4	3	2	3	3	2	2	2	2	5	5	4	2	2	1	2	1	1	2	1	1	2
2	1	1	1	5	0	2	4	4	3	2	3	1	3	3	3	3	2	1	3	3	3	3	4	4	4	4	2	4	2	1	3	2	2	1	2	1	3	3	3	2	1	2	2	1	1	2	1	1	2
3	2	1	3	9	1	3	3	3	3	2	2	3	3	3	3	2	2	2	2	3	2	3	3	4	1	2	1	2	2	2	4	4	3	3	3	2	4	3	4	2	1	2	2	2	2	2	2	1	2
2	1	1	0	4	0	2	3	2	3	4	3	2	3	2	2	3	4	3	2	3	2	2	3	3	3	2	3	4	2	1	4	3	2	2	3	2	5	5	5	1	1	1	2	2	1	1	1	1	2
2	2	1	0	5	0	4	4	3	2	4	3	2	2	2	1	3	2	2	2	2	3	3	2	1	2	1	1	1	2	3	5	5	3	3	4	4	4	4	3	2	2	4	4	3	2	3	3	2	1
1	1	1	1	4	0	2	3	3	3	2	2	2	3	3	1	4	2	3	1	3	2	3	5	4	1	1	1	2	2	3	3	3	4	4	4	3	4	4	3	4	4	2	3	1	3	2	1	2	1
2	1	1	3	7	1	2	2	3	2	4	3	2	1	1	2	3	3	3	3	4	3	3	3	2	4	4	4	4	3	2	4	4	3	2	3	3	4	4	3	2	2	2	2	1	1	1	1	1	2
1	1	1	0	3	0	3	3	4	4	1	2	1	3	3	2	2	2	3	2	4	2	3	4	1	5	4	3	5	2	1	3	3	2	1	1	1	4	4	5	1	1	1	1	1	1	1	1	1	1
2	1	1	3	7	1	4	4	3	2	3	2	2	2	2	1	2	2	2	2	2	2	2	3	3	3	2	2	2	2	2	4	4	4	4	4	3	4	4	3	2	2	2	2	1	1	1	1	1	2
2	1	1	0	4	0	4	4	4	4	3	4	4	4	2	4	1	1	1	1	1	2	1	1	3	1	1	1	1	1	3	5	4	5	3	3	4	4	3	4	2	3	3	3	3	4	4	4	1	2
1	1	1	0	3	0	3	2	3	3	1	2	2	3	3	3	2	2	3	3	4	2	2	3	4	2	2	2	2	2	1	3	3	2	1	2	2	5	4	4	1	1	1	1	1	1	1	1	1	2
1	1	1	0	3	0	2	1	3	3	1	1	1	2	3	2	3	4	4	4	3	3	2	4	4	5	5	5	5	4	1	3	3	2	1	1	1	5	4	4	1	1	2	1	1	1	2	1	1	2
1	1	1	1	4	0	3	3	3	3	3	2	2	3	2	3	2	2	1	3	3	3	4	1	1	5	3	3	4	4	1	3	3	3	3	3	2	4	4	4	2	2	1	2	1	2	2	2	1	2
3	4	1	3	11	1	3	3	3	2	3	3	4	2	1	3	3	2	2	2	3	3	3	3	3	2	2	2	2	2	1	4	2	2	2	3	2	5	5	4	2	2	4	3	1	1	1	1	1	1
3	2	1	2	8	1	4	4	3	4	2	1	1	4	4	3	1	1	2	2	2	1	1	5	5	1	1	1	3	2	1	3	3	4	2	3	1	5	4	5	1	1	4	2	1	1	2	1	1	2
1	1	1	0	3	0	4	3	3	3	2	3	1	3	3	3	2	2	2	3	4	3	4	3	3	2	3	2	2	3	1	3	1	1	2	3	2	5	5	4	2	1	1	2	2	1	2	1	1	2
1	1	1	0	3	0	3	4	3	1	2	2	4	2	3	1	3	2	2	2	2	3	2	2	3	3	3	2	1	2	5	4	3	5	4	4	4	3	2	1	2	3	2	3	2	4	2	3	2	2
2	1	1	0	4	0	2	3	3	3	4	3	2	3	3	4	3	3	3	2	3	3	3	3	4	3	3	2	3	2	3	4	3	4	3	4	3	5	5	5	2	1	1	2	2	1	3	1	1	2
3	1	2	3	9	1	3	3	3	3	2	2	1	3	3	3	3	3	3	3	3	3	3	3	3	4	5	4	3	4	3	4	4	4	3	3	4	3	3	3	3	2	3	3	2	1	3	1	2	1
1	1	1	0	3	0	3	2	2	2	3	2	1	2	3	1	2	3	2	1	3	3	3	2	3	3	2	2	2	2	1	4	4	2	3	3	2	4	4	4	1	2	1	3	1	1	1	1	1	2
1	1	1	1	4	0	4	2	1	3	3	2	1	4	4	3	2	3	2	3	3	1	2	2	3	2	2	1	2	1	4	4	4	4	4	4	3	5	5	4	2	3	4	3	2	3	2	1	2	2
3	1	2	1	7	1	4	4	4	2	3	2	2	2	2	1	2	3	2	1	2	2	2	3	3	1	1	1	1	1	1	5	4	4	3	4	2	4	4	4	1	1	4	4	1	2	1	1	1	2
1	1	1	1	4	0	3	4	4	1	4	4	3	1	1	2	3	3	3	3	1	4	2	1	1	2	3	3	1	1	5	5	4	4	5	4	3	3	3	1	4	3	4	4	4	2	1	3	2	1
2	1	1	1	5	0	3	3	3	2	3	2	2	1	2	1	2	1	2	1	2	2	2	3	3	2	2	2	2	2	3	4	4	3	2	3	2	5	4	4	2	2	3	3	3	1	2	1	1	2
2	2	1	2	7	1	4	4	4	1	4	3	1	1	1	2	1	2	1	2	2	1	2	3	2	2	3	2	2	2	3	3	4	4	3	4	4	4	3	5	2	2	3	3	2	1	2	2	1	2
3	1	2	2	8	1	2	2	2	3	2	2	2	3	3	3	3	4	3	4	4	3	4	4	3	5	4	5	5	4	1	4	3	2	1	1	1	4	4	4	1	1	2	2	2	1	2	1	1	2
1	1	1	1	4	0	2	3	3	3	3	2	1	2	3	2	2	3	3	3	2	2	2	2	3	1	2	2	2	2	1	4	4	4	2	3	2	4	4	4	4	2	4	3	1	1	1	1	1	2
2	1	1	0	4	0	3	3	4	2	3	4	1	1	2	1	2	3	2	2	1	2	2	1	2	3	1	2	2	2	4	4	4	3	3	4	4	3	4	2	2	2	3	2	2	1	2	1	1	1
4	2	2	2	10	1	4	4	4	2	3	1	1	2	2	2	2	1	1	4	2	1	1	4	1	4	4	4	4	5	1	4	3	3	2	3	5	4	5	1	2	2	1	2	1	1	1	1	1	2
3	1	1	3	8	1	2	3	2	3	1	1	1	3	3	3	3	3	3	3	4	4	3	2	2	5	5	5	5	5	1	3	2	1	2	2	1	5	4	4	1	1	1	1	1	1	3	1	1	2
1	1	1	0	3	0	3	2	2	3	2	2	2	2	3	3	3	3	4	3	3	3	4	4	3	3	3	3	4	2	1	4	2	1	2	2	2	4	4	4	1	1	2	2	2	1	1	1	1	2
1	1	1	0	3	0	3	4	2	2	1	2	1	2	4	4	2	2	2	2	4	1	2	3	2	1	1	1	1	1	5	4	4	4	4	4	4	4	4	3	3	3	2	3	2	1	1	2	3	1
1	1	1	0	3	0	2	2	2	3	3	3	3	3	2	2	3	2	3	2	3	2	3	4	4	2	2	2	3	2	4	4	4	3	3	4	4	3	3	3	2	2	2	4	3	2	3	1	2	2
2	1	1	0	4	0	3	3	2	4	3	2	1	3	3	3	2	3	2	3	2	3	2	2	2	5	5	5	5	4	1	1	2	2	1	2	1	5	3	4	1	1	1	1	1	2	2	2	1	1
1	1	1	0	3	0	3	3	4	3	2	2	1	2	3	3	2	2	2	4	2	2	2	3	3	2	2	2	2	4	1	4	4	3	3	4	4	4	4	4	1	1	1	4	1	1	2	1	1	2
2	1	1	0	4	0	2	2	2	2	3	3	3	3	3	3	3	4	3	4	4	4	4	4	5	4	4	4	5	5	2	4	3	3	2	2	2	3	3	3	2	2	2	2	1	3	2	1	1	2
1	1	1	1	4	0	3	3	2	3	2	1	1	4	4	3	3	2	3	3	4	2	3	1	1	5	5	5	5	4	1	3	2	3	2	3	3	3	3	4	2	1	2	2	2	1	1	1	1	2
2	4	1	5	12	1	2	2	3	4	2	2	1	4	4	3	3	4	4	4	2	2	2	3	2	3	4	5	5	4	1	2	3	3	2	3	1	5	5	5	1	1	2	2	1	1	1	1	1	1
2	2	1	2	7	1	2	3	3	2	3	3	2	3	3	3	2	3	3	4	3	4	4	4	3	5	5	4	3	5	1	2	2	2	1	2	1	3	3	3	2	1	1	2	1	1	1	1	1	1
3	2	3	4	12	1	2	3	2	3	3	3	3	2	2	1	3	3	4	4	3	2	3	5	4	4	4	4	3	4	3	3	2	3	1	1	1	4	3	3	2	1	2	1	1	1	2	2	1	2
2	1	1	0	4	0	4	3	3	3	3	3	2	2	2	1	1	2	2	1	2	2	2	3	4	1	1	1	1	1	2	4	4	4	3	4	3	5	5	4	4	2	3	3	2	2	2	2	1	2
2	1	1	1	5	0	3	4	4	3	3	3	1	2	2	2	3	2	2	2	2	1	1	2	2	1	1	1	1	1	3	4	3	4	4	4	3	4	3	4	2	2	2	2	1	2	1	1	2	2
2	1	1	1	5	0	3	2	2	3	2	3	2	2	3	2	2	3	3	2	2	1	1	3	3	2	2	2	2	1	2	4	3	3	2	3	3	5	5	5	2	2	2	2	1	2	2	2	2	2
1	1	1	0	3	0	1	3	2	3	1	2	1	4	4	4	3	4	4	4	5	4	3	4	4	5	5	2	4	5	1	2	2	1	1	1	2	5	5	5	1	1	1	1	1	1	1	1	1	2
3	2	1	1	7	1	1	3	3	2	1	1	1	3	4	4	5	4	4	4	3	1	1	4	3	5	4	4	4	5	1	3	2	3	2	2	1	5	5	4	2	1	1	1	1	1	2	1	1	2
1	1	1	0	3	0	2	4	3	3	2	1	1	4	3	3	3	3	3	4	4	3	3	3	3	4	5	4	4	4	3	2	3	3	3	3	1	5	5	4	2	1	1	2	1	1	1	1	1	1
1	1	1	1	4	0	4	1	4	4	1	4	1	4	3	1	1	1	2	1	1	1	1	1	2	1	1	1	1	1	1	5	5	5	4	4	4	5	5	5	1	2	1	4	3	2	2	2	1	2
2	1	1	1	5	0	4	4	4	1	3	2	1	1	2	1	1	1	1	2	3	2	2	3	3	2	3	2	2	2	4	4	4	4	3	3	2	4	4	3	3	2	4	4	2	2	2	2	2	2
1	1	1	0	3	0	4	4	4	3	3	3	1	2	2	2	1	2	2	2	2	1	1	3	3	1	1	1	1	1	3	4	4	4	4	4	1	5	5	3	4	2	4	2	1	1	1	1	1	2
2	1	1	3	7	1	3	4	3	2	3	2	2	2	2	1	1	2	2	2	3	3	2	3	2	3	2	1	2	2	2	4	4	2	3	3	3	5	4	4	2	1	1	2	1	1	1	2	1	1
3	1	1	1	6	0	4	4	4	2	2	1	1	3	3	3	1	2	3	2	4	2	4	4	4	5	4	4	4	1	2	3	2	3	3	2	2	3	3	3	2	1	1	2	3	1	3	1	1	1
1	1	1	0	3	0	3	3	4	4	4	4	4	4	2	2	2	3	4	3	3	2	3	3	2	3	2	2	4	2	1	3	4	2	1	3	1	5	5	5	1	1	1	2	1	2	3	1	1	2
3	3	1	1	8	1	3	3	3	3	2	2	1	3	2	3	2	2	2	2	3	3	3	4	4	4	4	4	4	3	1	3	2	2	1	2	1	4	4	4	2	1	1	2	1	1	2	1	1	1
2	1	1	2	6	0	4	2	4	4	1	1	1	3	4	4	2	3	2	3	2	2	2	2	3	2	3	1	2	3	2	3	3	4	4	4	3	3	4	4	2	2	2	2	1	1	1	2	1	1
1	1	1	0	3	0	3	4	3	2	3	2	3	3	2	2	2	3	2	4	3	3	4	4	3	3	5	4	4	5	3	4	3	2	2	3	1	4	4	3	3	2	1	2	2	1	1	2	1	1
1	1	1	1	4	0	3	2	3	3	3	3	2	2	1	1	4	2	3	3	3	2	3	3	3	2	2	2	2	2	3	4	3	4	2	2	3	3	3	3	2	1	1	3	3	3	1	1	2	1
3	2	2	2	9	1	3	2	3	3	1	2	1	3	3	3	2	4	4	2	4	2	2	5	4	5	4	5	5	4	1	2	2	1	2	2	1	4	4	4	1	1	1	1	1	1	1	1	1	1
1	1	1	0	3	0	2	3	2	2	3	2	1	2	3	2	4	3	3	5	4	3	4	3	3	3	4	4	4	4	2	3	2	2	1	2	1	3	3	3	2	1	1	2	1	1	2	1	2	1
2	1	2	1	6	0	4	3	4	2	2	1	1	2	3	1	2	1	1	1	2	3	2	1	3	1	1	1	1	1	2	4	4	4	4	5	3	5	5	5	2	2	4	3	3	2	2	1	1	1
3	2	2	5	12	1	3	3	3	2	3	3	1	1	2	2	3	3	4	4	4	2	3	3	2	1	1	2	1	1	2	4	3	3	2	3	3	4	4	4	2	2	3	2	1	1	1	1	1	2
1	1	1	0	3	0	3	2	2	3	4	2	2	2	3	2	4	3	4	3	5	3	2	4	5	3	3	3	5	2	1	4	3	2	1	1	1	4	4	4	1	1	2	2	1	1	2	1	1	1
3	1	1	1	6	0	3	4	4	4	1	2	1	3	4	4	2	4	4	1	2	2	2	3	3	2	2	2	2	2	1	3	3	3	3	3	2	4	4	4	1	1	2	2	1	1	2	2	1	1
3	4	3	3	13	1	4	3	3	4	2	2	2	3	3	2	2	3	3	3	2	2	2	3	1	1	1	1	3	2	1	4	4	4	3	3	4	4	4	4	1	2	2	2	2	3	2	1	1	2
2	1	1	0	4	0	2	2	3	3	3	2	2	3	3	3	3	4	4	4	4	4	4	4	3	4	4	4	4	4	1	3	2	1	1	2	1	4	4	4	2	1	2	2	1	1	1	1	1	2
2	2	1	1	6	0	4	2	4	4	2	1	1	3	3	3	3	3	2	1	4	2	2	3	3	2	2	2	2	2	1	3	3	1	1	2	1	5	5	5	2	1	1	2	1	1	1	1	1	2
2	1	1	1	5	0	3	2	4	2	3	3	2	2	2	1	2	3	3	2	3	2	2	3	4	2	3	2	2	1	4	3	3	3	3	3	2	5	5	4	2	3	2	2	2	3	2	1	1	2
1	1	1	2	5	0	2	2	2	2	2	2	2	3	3	3	3	4	4	3	4	4	4	4	3	5	4	4	4	4	1	3	3	2	1	1	2	4	4	4	1	1	1	2	1	1	1	1	1	2
3	2	3	3	11	1	4	3	4	3	4	4	1	3	4	3	2	1	1	2	3	1	1	2	3	1	2	1	2	2	2	4	4	3	3	4	3	3	3	4	2	2	1	2	3	2	1	2	1	2
2	1	1	1	5	0	2	2	4	3	3	2	2	3	3	3	3	3	4	4	2	1	1	3	3	2	3	3	4	4	3	4	4	3	2	2	2	3	3	4	2	1	4	4	3	2	2	1	1	2
3	3	2	3	11	1	2	3	2	2	2	1	1	3	3	4	4	4	2	3	3	2	3	4	4	4	4	3	3	4	1	3	3	3	3	3	3	5	5	5	1	2	2	2	1	2	2	2	1	2
2	1	1	1	5	0	3	2	3	3	3	3	2	1	1	1	2	3	2	2	3	1	3	4	5	3	4	3	4	2	2	4	4	4	4	4	3	5	5	5	1	2	3	4	3	2	1	1	2	2
1	1	1	0	3	0	3	4	2	2	4	2	1	2	1	2	3	2	1	3	2	2	2	3	3	2	4	2	4	2	3	2	2	2	1	1	1	4	4	4	1	1	2	1	1	1	1	2	1	1
3	3	2	1	9	1	3	2	2	3	2	2	2	2	2	2	2	3	4	3	3	3	3	4	3	3	3	2	3	3	1	3	3	2	1	3	2	5	5	4	1	1	2	1	1	1	1	1	1	2
2	1	1	4	8	1	4	4	4	2	3	3	1	2	3	2	1	1	1	1	2	2	2	2	1	3	4	2	2	5	4	5	4	4	3	4	3	4	4	1	4	2	2	2	1	1	1	1	1	2
2	2	1	1	6	0	3	2	3	2	3	3	3	2	2	2	2	3	3	3	3	2	2	2	3	3	3	2	3	3	2	4	3	3	2	3	3	4	4	3	2	2	2	2	2	3	2	1	2	2
1	1	1	1	4	0	2	2	2	2	4	2	4	3	1	1	3	3	2	3	5	4	5	5	4	3	2	2	4	4	2	4	3	2	3	2	2	4	4	3	2	2	2	2	3	1	1	1	1	2
1	1	1	0	3	0	3	3	3	3	2	1	1	3	3	4	2	2	3	4	3	2	2	3	3	4	4	4	4	4	2	3	3	3	2	3	2	4	4	4	2	1	2	1	1	2	1	2	1	2
2	1	1	1	5	0	3	3	3	2	3	3	2	1	1	1	3	3	3	2	2	2	2	3	3	2	2	2	3	1	2	4	4	4	4	4	3	5	5	4	2	3	3	4	3	2	2	2	2	2
3	2	1	1	7	1	3	3	3	2	3	3	1	1	1	1	2	4	3	2	3	1	2	1	2	1	1	1	2	2	4	4	4	4	4	4	3	5	5	5	2	3	4	4	3	1	2	2	1	2
3	1	3	1	8	1	4	4	4	1	3	3	1	1	2	1	2	1	1	3	2	1	1	2	1	1	1	1	2	3	2	5	4	5	3	5	3	4	4	3	3	3	4	3	4	3	2	2	1	2
3	2	1	1	7	1	4	3	3	2	3	2	2	2	2	1	1	2	2	1	1	1	1	2	3	1	1	1	1	1	3	4	4	4	4	4	4	3	3	3	2	3	3	3	1	2	3	3	2	2
2	1	1	0	4	0	1	2	3	3	2	1	1	3	2	2	2	2	4	4	5	2	3	2	4	5	5	5	5	5	2	3	2	1	1	1	1	5	5	5	1	1	2	1	1	1	1	1	1	1
2	2	1	1	6	0	3	4	3	1	3	2	1	1	2	2	2	3	2	3	2	2	2	1	3	3	5	5	4	5	3	4	4	4	4	4	4	3	3	2	3	2	2	4	3	2	2	1	1	2
2	1	1	0	4	0	4	4	4	4	2	2	1	2	3	3	1	1	1	1	1	1	1	1	1	2	3	2	3	4	1	5	3	4	3	3	3	5	4	4	1	2	2	1	2	2	2	1	1	2
2	2	1	1	6	0	3	4	2	3	1	1	3	2	3	1	2	2	2	2	2	2	2	3	3	2	1	1	1	1	4	4	4	4	4	4	1	3	3	4	2	2	3	2	3	1	2	2	1	2
1	1	1	0	3	0	4	4	4	1	4	3	3	1	2	1	1	1	1	1	2	3	2	1	1	5	5	5	5	5	5	4	4	4	4	4	4	3	3	2	4	4	1	4	4	4	4	2	2	1
2	1	1	3	7	1	4	4	4	2	2	3	1	2	3	2	2	1	1	2	2	2	2	1	1	3	3	3	2	2	3	5	5	5	4	5	5	3	3	3	2	2	3	3	3	1	2	1	1	2
3	1	1	0	5	0	3	3	3	3	2	3	2	3	3	3	2	2	2	2	3	4	4	3	2	2	2	2	2	2	2	4	4	3	4	4	3	5	4	4	2	2	4	4	3	1	2	2	2	1
1	1	1	1	4	0	3	3	3	4	2	1	2	4	4	4	2	1	2	1	3	3	4	2	5	2	1	1	3	2	2	2	1	2	2	1	1	5	5	5	2	2	2	1	1	2	1	1	1	2
1	1	1	2	5	0	4	4	3	4	1	2	2	3	3	4	2	3	2	2	3	2	3	3	3	4	3	3	4	2	1	3	3	2	2	2	1	5	5	4	1	1	1	2	1	1	1	1	1	2
2	1	1	1	5	0	3	2	2	2	3	2	2	2	3	2	2	3	4	3	3	2	2	2	3	1	1	2	2	2	5	4	3	4	4	5	4	4	4	3	2	3	2	4	2	3	3	3	2	2
1	1	1	0	3	0	4	4	4	1	2	2	2	1	2	2	2	3	1	1	2	2	2	2	3	1	1	1	1	1	1	4	4	3	3	3	4	3	2	4	2	2	1	1	1	2	2	1	1	1
2	2	2	0	6	0	3	3	4	3	1	1	1	4	3	4	2	1	1	1	2	2	2	2	3	2	2	3	2	2	2	3	2	2	2	2	1	5	5	5	2	1	2	2	1	2	1	1	2	1
2	2	2	2	8	1	3	3	3	3	2	2	1	2	3	2	2	1	1	2	3	2	3	3	3	3	3	2	4	4	1	4	3	2	1	2	2	4	4	4	1	1	1	2	1	1	2	1	1	2
3	1	1	2	7	1	3	2	2	1	2	2	3	1	2	1	3	4	4	4	3	3	2	3	3	3	3	3	3	4	2	3	3	3	2	2	3	4	4	4	2	1	1	2	1	2	1	1	1	2
1	1	1	0	3	0	2	4	2	1	4	3	1	2	1	2	2	3	4	4	2	2	2	3	3	2	3	4	2	2	5	5	4	4	3	4	4	4	4	4	3	3	4	4	1	2	2	3	1	2
3	2	2	2	9	1	2	2	2	3	3	2	2	3	3	3	3	3	3	2	4	4	4	5	3	4	4	4	4	4	2	3	3	2	2	3	2	3	2	3	2	2	2	2	2	2	2	2	2	1
1	1	1	2	5	0	4	4	4	3	2	2	1	2	3	1	2	2	1	1	1	1	1	3	5	3	2	2	2	2	1	5	5	4	4	4	5	5	5	5	1	2	2	3	4	1	2	1	1	2
2	1	1	1	5	0	3	2	2	3	4	2	1	2	2	1	2	4	3	2	2	1	1	3	3	2	4	2	4	2	3	4	3	2	3	3	3	5	4	4	2	2	1	3	2	1	1	2	2	2
2	1	1	1	5	0	3	3	2	2	3	3	3	2	2	2	2	2	3	3	3	3	3	1	2	3	2	2	3	2	1	3	2	2	2	2	1	4	4	3	1	1	2	2	3	1	2	1	1	2
3	1	1	1	6	0	3	3	3	2	3	2	3	2	2	1	3	2	2	2	3	3	3	2	2	1	2	1	2	2	2	4	4	4	3	4	3	4	4	3	2	2	3	3	3	2	3	1	1	2
2	1	1	1	5	0	3	3	2	2	3	2	2	2	3	3	2	2	2	2	2	2	2	3	3	2	2	2	3	2	2	4	4	4	3	4	4	4	4	3	2	2	3	3	2	2	1	1	1	2
2	1	1	3	7	1	2	4	3	3	3	3	2	3	3	3	3	3	3	3	4	3	3	5	5	4	4	3	4	3	3	4	4	4	3	4	2	3	3	3	2	2	2	2	4	4	4	4	2	1
2	1	1	3	7	1	3	2	4	2	4	2	3	1	1	1	2	3	3	1	3	3	3	1	1	2	2	2	4	1	3	4	4	3	3	4	2	4	4	3	2	2	1	2	1	2	1	1	1	2
2	1	1	1	5	0	1	1	1	3	3	1	1	3	3	2	5	4	3	5	5	4	4	5	4	5	5	5	5	5	2	1	1	1	1	1	1	4	3	4	1	1	1	1	1	2	2	1	1	2
2	1	2	1	6	0	3	3	3	3	2	2	1	3	3	2	2	3	4	3	3	1	1	4	3	3	2	3	2	2	2	3	3	3	3	3	3	5	5	4	2	1	1	2	1	1	2	1	1	2
2	2	1	0	5	0	3	3	3	3	2	2	1	3	3	2	3	2	2	2	3	2	2	2	2	1	1	1	1	3	2	4	4	3	4	4	3	4	4	4	2	2	3	3	3	2	2	1	1	2
3	2	1	5	11	1	3	3	2	2	3	2	2	2	2	3	3	2	2	3	4	4	4	5	4	4	4	3	3	4	1	3	3	2	2	3	2	4	4	4	2	1	1	2	1	1	1	1	1	1
2	1	1	1	5	0	3	4	2	1	4	2	2	1	2	1	3	4	2	2	3	2	1	3	2	1	1	1	2	1	2	4	4	4	3	4	3	5	4	3	2	2	3	3	3	3	2	1	1	2
1	1	1	0	3	0	2	2	2	3	2	2	2	3	2	2	3	4	3	4	4	3	4	5	4	4	4	3	4	3	1	4	3	2	1	2	2	4	5	5	2	1	1	2	1	1	2	1	1	2
2	1	1	1	5	0	3	3	2	3	3	2	2	2	2	1	4	2	2	1	3	3	2	4	5	2	3	3	1	4	1	3	3	3	1	2	1	4	4	4	2	1	2	2	2	1	3	3	1	2
2	2	1	2	7	1	4	4	4	1	3	3	3	1	1	2	2	2	2	2	2	2	1	3	3	2	2	2	2	2	3	4	4	4	4	4	3	4	4	3	4	4	2	3	3	2	3	2	2	2
1	1	1	1	4	0	2	3	3	3	3	2	1	2	2	2	3	3	2	5	3	3	3	2	1	1	1	1	1	5	3	4	4	4	3	4	3	3	3	3	3	1	1	3	2	1	2	1	1	2
1	1	1	1	4	0	2	3	3	2	2	2	3	2	3	3	2	3	3	4	3	1	2	3	3	2	4	4	4	4	2	4	3	3	3	3	3	4	3	4	1	1	2	2	4	2	2	2	1	2
2	1	1	2	6	0	3	3	3	2	3	2	2	2	3	2	2	4	4	5	4	1	1	3	3	2	3	2	3	4	2	4	3	4	4	4	3	4	4	4	2	3	4	4	2	1	2	1	2	2
1	1	1	0	3	0	2	2	2	3	3	2	2	2	1	1	3	4	3	3	3	4	3	4	4	1	1	1	1	1	1	5	4	3	2	2	2	3	3	3	2	2	2	3	2	2	4	1	1	2
3	1	1	0	5	0	4	2	3	3	2	2	2	3	3	2	1	2	2	2	4	4	4	5	4	4	4	4	4	5	1	3	2	2	1	1	1	4	5	3	2	2	1	2	1	1	2	1	1	2
2	3	1	1	7	1	3	2	3	1	4	2	1	2	2	2	3	2	4	3	4	3	3	3	2	3	3	3	3	2	2	4	3	3	2	1	2	4	3	3	1	1	1	2	1	2	2	1	1	2
1	1	1	0	3	0	4	4	4	3	3	3	2	2	2	3	2	2	2	1	1	1	1	2	2	1	2	2	2	1	2	4	4	4	4	4	3	5	5	3	3	2	2	3	3	2	2	2	1	2
2	1	1	3	7	1	3	3	3	3	2	2	3	3	3	3	3	3	3	4	2	2	2	3	3	3	3	2	2	4	2	5	4	3	3	3	3	3	3	3	2	2	3	3	3	1	1	1	1	2
2	1	1	2	6	0	3	3	2	3	2	2	2	3	3	3	3	3	4	2	3	2	2	3	3	4	4	4	4	4	2	3	2	3	2	2	2	4	4	4	2	1	2	1	1	1	2	1	1	1
3	2	1	1	7	1	3	3	4	3	2	2	2	3	3	3	1	4	2	1	2	1	1	2	3	1	1	1	2	2	1	4	4	3	3	4	3	4	4	5	2	1	1	2	2	2	1	1	1	1
1	1	1	0	3	0	3	3	2	1	4	3	1	1	1	1	2	2	2	1	2	2	2	2	2	1	2	2	2	1	3	4	4	4	3	4	4	3	3	2	4	3	1	3	4	1	1	3	2	2
1	1	1	0	3	0	3	3	4	2	3	2	1	3	3	1	2	1	2	3	4	4	3	3	3	2	2	2	2	1	2	3	3	2	4	4	2	5	5	5	2	1	2	2	1	1	1	1	1	2
1	1	1	1	4	0	4	4	3	2	3	3	4	2	2	2	2	1	1	1	5	1	1	3	3	1	1	1	1	1	4	5	5	5	5	5	5	5	5	5	4	4	4	4	4	4	4	1	2	2
3	3	3	3	12	1	3	3	3	1	4	4	2	1	1	2	2	2	2	2	2	3	3	2	1	2	3	3	2	2	3	3	3	4	2	3	3	4	3	1	2	2	2	3	2	2	2	1	2	1
3	3	3	2	11	1	3	3	3	2	3	2	2	2	2	1	2	2	1	1	2	2	2	3	3	2	2	2	2	3	1	5	4	3	3	3	2	4	4	4	2	1	2	2	2	1	1	1	1	2
3	3	1	4	11	1	1	2	1	3	2	2	2	3	3	3	3	3	4	4	4	3	3	3	3	5	5	5	2	2	1	3	3	3	2	2	2	4	4	4	4	2	4	2	3	1	1	2	2	2
2	1	1	0	4	0	3	4	4	2	3	3	2	2	2	2	3	1	2	3	3	3	3	4	3	3	4	4	4	2	1	3	2	2	3	2	2	3	3	3	3	2	2	2	1	2	1	1	1	2
2	2	1	3	8	1	2	3	3	3	2	1	1	3	3	2	3	3	4	2	5	2	3	4	3	5	5	4	5	5	1	3	3	2	2	2	2	4	4	5	1	2	2	2	1	1	2	1	1	1
3	1	1	1	6	0	3	3	3	3	2	1	1	4	3	3	2	3	3	2	3	3	3	3	3	3	4	4	4	4	2	3	3	2	2	2	2	4	4	4	1	1	2	2	1	2	1	2	1	2
2	1	1	1	5	0	3	3	2	3	2	2	2	3	3	2	2	3	4	2	2	2	2	2	2	2	3	2	4	2	1	3	3	2	1	2	1	5	5	5	1	1	1	2	1	1	1	1	1	2
2	1	1	1	5	0	2	2	2	2	3	3	2	3	3	2	3	3	4	4	3	3	3	4	4	5	5	5	5	5	1	2	2	2	3	3	2	4	4	4	2	1	1	2	1	1	1	1	1	2
3	5	3	4	15	1	3	3	2	3	4	2	3	3	3	3	3	3	4	3	3	3	2	2	2	2	3	4	4	3	1	3	2	3	2	3	2	4	4	4	1	2	1	2	1	1	2	1	1	2
3	1	1	1	6	0	3	2	2	2	3	3	2	2	3	2	2	2	2	2	3	2	3	5	5	4	4	3	4	3	2	3	3	2	2	2	2	5	4	4	1	1	2	2	1	1	1	1	1	2
1	1	1	0	3	0	3	3	2	2	3	2	3	2	2	3	2	3	3	2	2	1	2	1	1	1	1	2	2	1	4	3	3	4	2	4	2	4	4	4	2	2	2	2	1	2	1	1	1	1
1	1	1	0	3	0	3	2	2	3	3	1	1	3	3	2	2	4	3	3	3	2	2	3	3	2	3	4	4	2	2	5	4	2	1	3	2	4	4	4	3	1	3	3	1	1	2	1	1	2
1	1	1	2	5	0	4	3	3	2	4	3	1	2	2	1	2	2	3	2	2	1	1	3	3	2	3	3	3	2	3	4	3	3	2	2	2	4	4	3	2	1	2	2	1	2	1	1	1	2
1	1	1	2	5	0	3	2	2	3	2	1	1	2	3	2	3	3	3	3	4	3	4	4	4	3	2	2	4	2	1	3	3	3	3	3	3	5	4	5	2	1	1	2	1	1	2	1	1	1
#NULL!	#NULL!	#NULL!	#NULL!	#NULL!	#NULL!	3	2	3	4	2	1	3	3	3	3	3	5	4	3	5	2	4	1	4	2	2	2	5	2	1	5	3	3	2	2	2	5	5	5	1	2	1	1	1	2	1	1	1	1
4	3	3	3	13	1	3	3	2	4	1	1	1	4	4	4	2	2	3	3	5	5	5	3	2	4	4	3	5	5	1	3	3	1	1	1	2	5	5	4	1	1	1	2	1	1	2	1	1	2
2	2	1	1	6	0	4	4	4	4	1	3	2	4	4	4	1	1	1	1	2	2	2	3	3	2	2	2	3	4	1	3	3	2	3	3	2	4	4	4	1	1	1	2	1	2	2	1	1	2
1	1	1	1	4	0	3	4	4	3	3	3	3	3	2	3	2	2	2	2	4	4	4	4	4	4	4	4	4	4	2	3	2	2	2	2	2	3	3	3	2	1	2	2	1	1	1	1	1	2
2	1	1	1	5	0	4	4	2	3	4	2	3	2	2	1	2	3	2	3	3	3	4	4	4	1	1	1	1	1	1	5	5	5	4	5	5	3	3	3	2	2	4	4	3	4	4	4	2	2
1	1	1	0	3	0	2	2	3	1	2	3	3	2	3	3	4	4	4	3	3	3	3	3	3	3	4	2	4	4	2	4	4	3	4	3	3	4	3	3	2	1	4	2	1	3	1	1	1	2
2	1	1	0	4	0	3	3	3	2	2	3	3	2	3	3	3	3	2	2	2	1	2	3	3	2	2	2	2	2	3	4	3	3	3	2	2	5	4	3	2	2	1	2	2	2	1	1	2	2
1	1	1	1	4	0	3	3	3	2	3	2	2	2	3	2	3	2	2	2	3	2	2	3	4	4	3	2	3	4	1	4	4	3	2	3	2	3	4	4	2	1	1	2	2	2	2	1	1	2
1	1	1	1	4	0	3	3	4	2	4	4	3	1	1	1	2	1	1	2	2	2	2	1	1	1	1	1	1	1	5	5	5	4	4	5	4	5	4	2	3	3	4	4	4	4	4	2	1	2
3	1	2	1	7	1	2	3	2	4	2	2	2	3	3	3	3	2	3	3	2	3	3	4	4	3	2	2	4	2	1	4	3	2	1	3	3	4	4	4	2	2	3	3	3	2	1	1	1	2
2	1	1	1	5	0	3	3	3	2	3	2	3	3	2	1	4	4	3	3	3	3	3	1	2	2	2	3	3	4	4	4	3	4	3	3	3	3	2	2	2	3	1	3	3	4	2	2	1	2
1	1	1	0	3	0	2	3	2	2	3	3	2	2	2	2	3	2	3	3	2	2	3	3	4	2	2	2	3	2	2	4	3	4	3	3	3	3	4	4	3	2	3	3	1	2	2	2	1	1
3	2	2	1	8	1	4	4	4	3	2	2	1	3	3	3	3	2	4	2	5	5	5	5	2	1	1	4	2	3	2	4	3	4	4	4	1	5	5	3	4	4	1	2	1	1	1	1	3	1
3	4	3	4	14	1	2	2	2	3	4	3	3	3	2	2	3	4	3	3	3	2	3	3	3	2	4	2	3	3	2	4	4	3	3	4	1	5	5	5	1	1	2	2	2	2	2	1	1	2
3	2	2	1	8	1	2	3	3	3	3	1	1	3	3	3	3	4	4	3	4	2	3	5	4	4	4	4	4	4	1	2	2	2	2	2	2	4	4	4	2	1	1	1	2	1	2	1	1	2
3	2	1	6	12	1	3	3	3	2	3	2	1	3	2	1	2	3	3	2	1	2	2	3	3	3	2	2	3	2	1	2	4	3	2	2	3	5	5	5	1	1	1	2	2	1	1	1	1	2
1	1	1	1	4	0	4	4	3	2	2	3	2	1	2	2	2	3	3	3	2	1	1	2	3	1	1	1	1	1	2	4	4	4	4	4	3	5	5	5	2	2	4	4	2	1	2	2	1	2
3	3	1	4	11	1	4	3	3	2	2	2	2	2	3	3	1	3	2	2	3	2	2	3	3	3	3	3	4	4	2	3	3	2	1	2	1	4	4	4	1	1	1	2	2	1	2	1	1	2
4	4	2	2	12	1	3	3	3	3	3	2	1	3	2	3	2	3	3	3	3	1	1	2	2	4	4	2	3	2	1	3	3	2	2	3	2	4	3	5	4	1	4	2	2	1	1	1	1	2
2	2	1	1	6	0	#NULL!	#NULL!	#NULL!	#NULL!	#NULL!	#NULL!	#NULL!	#NULL!	#NULL!	#NULL!	#NULL!	#NULL!	#NULL!	#NULL!	#NULL!	#NULL!	#NULL!	#NULL!	#NULL!	#NULL!	#NULL!	#NULL!	#NULL!	#NULL!	#NULL!	#NULL!	#NULL!	#NULL!	#NULL!	#NULL!	#NULL!	#NULL!	#NULL!	#NULL!	#NULL!	#NULL!	#NULL!	#NULL!	#NULL!	#NULL!	#NULL!	#NULL!	#NULL!	#NULL!
2	2	1	1	6	0	4	3	3	2	2	2	2	2	2	2	2	2	2	2	2	1	2	3	3	1	1	1	1	2	3	4	4	4	3	3	2	5	3	4	2	2	3	2	3	2	3	2	2	2
3	1	2	2	8	1	3	3	1	2	2	1	1	3	3	2	2	4	4	2	3	3	3	3	3	2	2	2	5	2	1	5	4	2	1	2	2	5	5	5	2	1	1	2	1	2	2	1	1	2
1	1	1	1	4	0	3	2	3	4	3	2	2	3	3	2	3	4	4	2	3	2	2	4	3	3	3	2	4	3	2	3	4	3	2	2	3	4	4	4	2	1	2	2	1	1	1	1	1	2
1	1	1	0	3	0	3	2	2	2	3	3	2	2	2	2	3	3	4	2	4	3	3	3	3	4	3	5	5	4	1	3	2	2	1	2	1	3	3	3	3	1	1	1	1	1	1	1	1	1
1	1	1	0	3	0	2	2	2	3	2	3	2	3	3	3	3	3	3	4	3	2	4	4	5	5	4	5	4	4	1	3	2	2	1	1	2	3	3	4	1	1	2	1	1	1	1	1	1	1
2	1	1	0	4	0	3	3	3	2	4	2	2	2	1	3	3	3	2	2	3	3	3	3	3	2	2	2	2	2	1	4	4	4	4	4	3	3	3	3	2	2	3	4	2	3	2	2	1	2
1	1	1	0	3	0	4	4	4	2	3	2	2	2	2	3	3	2	2	2	2	1	1	2	4	4	4	2	4	3	1	5	4	4	3	4	2	3	4	3	2	1	2	3	1	1	2	1	1	2
1	1	1	0	3	0	3	2	1	3	2	2	1	3	3	3	4	3	4	4	3	3	4	4	4	3	3	4	4	4	1	3	2	2	1	2	2	4	4	4	1	1	1	2	1	1	1	1	1	1
1	1	1	3	6	0	3	3	3	2	3	2	2	2	2	1	2	3	2	2	2	2	2	3	3	4	5	5	5	4	1	4	4	4	3	3	2	4	3	3	2	2	3	3	2	3	1	1	1	2
1	1	1	3	6	0	4	4	4	3	2	2	2	2	3	3	2	2	2	2	2	1	1	2	3	1	1	1	1	1	2	4	4	4	4	4	3	5	5	5	2	2	1	2	3	3	2	1	1	2
2	1	1	1	5	0	4	3	2	2	3	2	2	2	2	1	2	3	2	2	2	2	2	3	3	2	3	2	2	2	4	4	4	4	3	2	2	3	3	3	2	1	1	2	1	2	2	1	1	2
2	3	3	3	11	1	3	3	4	3	2	3	1	2	3	3	3	3	3	2	4	3	5	4	5	2	2	2	2	3	2	4	3	2	2	3	2	4	5	4	2	1	2	2	1	1	2	1	4	1
1	1	1	0	3	0	3	3	3	2	3	3	2	2	2	2	3	3	3	3	2	2	2	2	2	3	3	3	3	3	3	4	4	4	4	4	4	4	4	2	3	2	4	2	1	2	2	1	2	2
4	5	1	4	14	1	4	4	4	3	1	2	2	3	3	3	1	2	1	1	1	3	3	2	2	1	1	1	1	1	4	4	4	4	5	4	3	5	4	4	4	4	4	4	4	4	3	3	2	2
2	1	1	2	6	0	3	4	4	2	4	4	1	1	1	2	2	2	1	2	2	2	3	1	1	2	4	4	2	2	3	4	4	5	4	5	5	3	3	3	3	3	2	4	4	2	4	1	2	2
2	1	1	1	5	0	2	3	3	4	2	2	1	3	3	3	3	3	2	3	3	3	3	4	5	3	2	2	3	3	1	3	3	2	2	2	3	5	5	5	2	1	2	2	1	1	2	1	1	2
1	1	1	0	3	0	4	4	4	1	4	2	1	1	2	3	2	2	1	1	2	2	2	2	2	1	1	1	1	1	4	4	4	4	4	4	4	4	4	3	4	2	4	4	4	2	2	1	2	1
1	1	1	1	4	0	3	3	3	3	4	2	3	1	1	1	3	2	2	2	2	2	2	1	1	1	2	2	2	1	3	4	4	5	4	4	3	3	4	3	4	4	2	2	3	4	2	1	3	2
1	1	1	0	3	0	3	4	3	2	3	2	2	2	2	3	3	2	2	2	3	4	5	2	2	1	2	2	2	1	2	4	4	4	4	4	4	3	3	2	4	2	2	4	2	2	2	1	1	2
2	2	1	3	8	1	3	4	4	2	3	2	2	2	3	2	2	1	2	2	3	3	3	3	3	2	2	2	1	4	4	4	4	4	4	4	2	3	3	3	3	3	4	3	2	1	2	1	1	2
1	1	1	0	3	0	4	4	4	3	3	1	1	3	3	2	2	3	4	2	2	1	1	2	2	1	1	1	1	1	1	3	3	3	2	4	2	5	5	5	2	1	1	2	1	2	3	1	1	2
1	1	1	0	3	0	4	4	2	3	2	2	1	3	3	2	1	2	2	3	4	4	4	4	4	2	1	1	1	1	3	4	3	4	4	4	3	3	4	2	3	1	2	2	1	1	1	2	1	1
1	1	1	1	4	0	3	3	3	2	3	1	2	2	2	2	2	3	3	2	2	1	2	2	3	2	2	2	2	2	2	4	4	3	4	4	3	5	5	5	2	1	2	2	3	1	1	1	1	2
1	1	1	1	4	0	4	2	3	1	4	4	3	1	1	1	1	2	3	2	2	1	1	3	4	1	2	3	2	2	4	5	4	4	4	4	2	5	5	4	2	2	4	3	3	2	2	1	1	2
3	2	2	5	12	1	3	3	3	2	2	2	2	2	2	1	2	1	1	1	3	3	3	4	3	2	2	2	2	3	4	4	4	3	2	4	2	4	4	4	2	1	3	3	1	1	1	1	1	2
3	1	1	1	6	0	3	2	3	4	2	1	1	3	3	2	3	4	4	3	4	2	2	3	3	4	5	5	4	5	1	3	2	2	1	3	2	5	5	5	1	1	2	2	2	1	1	1	1	2
1	1	1	0	3	0	3	2	3	2	2	2	2	2	3	2	3	2	3	2	4	2	2	3	4	2	2	2	4	3	2	4	3	3	3	2	2	3	3	3	3	2	4	3	4	1	3	1	1	2
1	1	1	1	4	0	3	3	4	2	3	3	1	3	2	3	2	3	3	1	3	3	4	4	4	5	5	4	4	4	2	3	2	2	1	1	2	5	5	5	1	1	2	2	1	1	1	1	1	1
2	1	1	1	5	0	2	2	3	2	3	2	2	2	3	2	2	4	4	4	3	2	2	3	3	4	5	5	4	5	2	4	2	2	1	2	1	4	4	4	2	1	2	2	1	1	1	1	1	2
2	1	1	1	5	0	1	1	2	3	2	2	2	3	3	3	3	5	4	4	5	3	2	4	4	5	4	4	4	4	1	2	2	2	1	1	1	5	5	5	1	1	2	1	2	1	1	1	1	2
3	1	1	3	8	1	3	3	3	3	3	2	2	2	2	2	2	2	2	2	2	2	2	3	3	1	2	2	1	3	3	4	3	4	3	4	4	4	4	4	3	2	2	4	4	2	3	1	1	2
3	2	1	2	8	1	4	3	2	1	3	2	2	1	1	1	1	4	2	1	3	3	2	3	3	2	2	1	4	2	3	4	5	3	4	3	4	4	3	4	2	2	1	3	1	1	1	2	1	2
2	2	2	1	7	1	3	3	2	2	4	4	4	3	3	3	3	2	2	3	2	1	2	3	3	2	2	2	2	2	3	4	4	5	4	4	4	3	1	2	3	4	4	4	4	4	4	3	2	2
3	5	2	4	14	1	2	1	3	3	2	1	1	2	3	1	3	4	3	2	4	4	4	3	4	4	5	4	4	5	2	2	2	2	2	1	1	4	4	4	1	1	1	1	1	1	1	1	1	2
4	2	2	4	12	1	3	3	3	3	2	3	2	2	2	2	2	1	1	1	2	2	2	2	3	2	2	1	2	2	2	4	3	3	2	2	2	4	4	4	2	2	3	2	2	2	1	1	1	2
2	2	2	1	7	1	2	2	2	3	3	1	1	3	3	3	3	2	4	3	3	2	2	3	3	4	4	4	5	5	1	3	3	2	2	2	1	5	4	4	2	1	1	2	1	1	2	1	1	2
2	1	1	1	5	0	4	3	4	3	3	2	1	3	3	3	3	2	1	1	4	3	4	4	5	1	1	1	2	2	1	4	3	2	2	2	3	4	4	4	2	1	2	2	3	1	1	2	1	1
1	1	1	3	6	0	2	2	2	3	2	2	2	3	3	4	4	5	5	4	3	3	3	4	3	2	4	3	4	4	2	3	3	3	3	3	2	4	3	3	2	1	2	2	1	1	1	1	1	1
4	5	3	4	16	1	3	2	2	1	4	3	2	1	2	2	2	2	2	1	2	1	1	2	1	1	2	2	3	1	4	3	2	4	4	4	2	4	3	1	4	4	3	4	2	4	2	3	2	2
1	1	1	1	4	0	4	3	2	3	4	2	1	3	1	1	2	3	2	2	2	1	1	1	2	3	3	3	3	2	2	3	3	2	2	2	2	5	5	5	2	2	2	2	1	2	2	1	1	2
2	3	2	2	9	1	3	3	3	4	2	2	1	4	4	2	3	3	4	1	2	1	1	5	3	2	2	2	4	4	1	3	4	4	3	3	2	4	4	4	1	1	1	2	2	2	2	1	1	2
2	1	1	1	5	0	4	3	3	4	2	1	1	4	4	4	2	2	1	2	2	1	1	3	3	2	2	2	2	2	2	4	3	2	3	4	3	4	4	5	1	1	1	2	1	1	1	1	1	2
2	1	1	1	5	0	2	2	3	3	1	1	1	3	3	3	3	3	3	3	5	3	3	4	3	5	5	5	5	4	1	2	2	2	1	1	1	5	5	5	1	1	2	2	1	1	1	1	1	2
3	2	1	1	7	1	1	3	4	2	4	4	3	2	2	2	4	5	4	3	4	3	3	4	2	4	4	4	4	4	3	4	4	4	4	4	4	3	3	3	4	4	4	4	2	4	3	2	2	1
3	4	1	5	13	1	4	4	4	3	4	3	3	2	2	1	3	2	3	2	3	1	1	3	3	4	2	1	3	2	2	4	3	4	3	4	2	5	5	5	2	2	4	3	1	2	2	1	1	2
1	1	1	0	3	0	3	3	3	1	3	2	2	1	2	1	2	3	3	2	4	3	3	3	4	2	2	1	1	2	4	4	3	3	4	4	2	5	5	2	3	2	3	3	1	1	2	1	1	2
1	1	1	0	3	0	3	2	3	4	1	1	1	4	3	2	4	3	4	2	2	1	1	3	3	4	3	1	3	4	1	4	4	4	2	4	4	5	5	5	2	1	2	3	1	1	1	1	1	2
1	1	1	2	5	0	3	4	3	3	2	2	2	3	3	2	2	2	2	1	2	2	2	3	3	2	2	2	2	3	3	4	4	4	4	4	3	4	4	4	2	2	2	2	2	2	2	1	1	2
1	1	1	0	3	0	4	4	4	2	4	4	4	1	1	2	3	2	2	2	2	2	2	3	2	1	1	1	1	1	2	4	4	4	4	4	4	5	4	4	2	2	2	2	3	2	2	1	1	2
1	1	1	2	5	0	3	3	3	1	3	3	2	1	2	2	3	3	4	4	3	3	3	3	3	3	4	4	4	2	4	5	4	4	4	4	4	4	4	3	4	3	4	4	3	2	2	1	2	2
2	2	2	1	7	1	3	2	3	2	3	2	2	2	2	2	2	3	1	2	2	3	2	3	3	2	3	2	4	5	2	4	4	4	5	4	2	2	2	2	3	3	3	3	3	3	2	2	3	2
2	1	2	1	6	0	3	2	3	1	4	3	2	2	3	1	1	2	3	2	2	3	3	3	2	2	3	2	1	2	4	4	4	4	4	4	3	3	4	3	2	2	4	4	1	2	2	3	2	2
2	1	1	1	5	0	3	4	4	2	3	3	3	3	2	2	2	1	2	1	2	1	2	2	2	1	1	1	1	1	4	5	5	4	4	4	4	5	4	5	2	3	4	4	3	2	2	2	3	2
3	4	2	2	11	1	3	2	3	1	4	3	1	2	2	1	2	2	4	1	1	2	2	3	3	1	2	2	2	2	4	4	4	4	3	4	3	5	5	5	1	1	4	4	4	2	1	1	1	2
2	2	2	0	6	0	3	3	2	3	3	2	2	2	2	2	3	3	4	2	2	2	2	2	2	2	2	2	2	2	2	4	3	3	3	3	3	3	3	3	3	2	2	2	1	2	2	1	1	2
3	1	2	1	7	1	3	2	3	3	2	2	2	2	3	2	2	2	2	1	3	3	2	2	4	2	2	2	3	3	1	4	2	4	2	2	2	4	4	4	2	1	1	3	2	2	2	1	1	2
3	1	1	4	9	1	4	3	3	3	3	3	2	2	3	1	2	3	2	1	2	1	1	1	1	1	1	1	1	1	2	4	4	4	2	4	3	4	4	4	2	1	2	2	2	2	2	2	1	2
2	5	1	3	11	1	3	3	3	1	1	1	1	1	1	1	2	3	2	1	3	3	2	2	3	1	1	1	2	2	5	4	4	4	4	4	4	5	5	4	2	3	4	4	3	3	3	1	2	2
3	1	1	4	9	1	4	4	4	3	2	1	1	3	3	2	3	1	2	1	2	2	2	3	4	2	2	1	2	3	1	4	3	3	3	3	2	5	5	5	2	1	2	2	1	1	1	1	1	2
3	5	3	3	14	1	3	2	3	2	4	3	1	2	2	1	3	2	3	2	2	2	2	3	3	2	3	4	2	2	4	4	3	4	3	3	3	5	4	4	2	2	3	3	2	2	2	1	1	2
3	4	3	3	13	1	4	3	4	4	2	2	2	3	3	2	3	2	2	2	2	1	1	3	3	1	1	1	1	1	2	5	5	4	4	5	5	5	5	5	4	4	4	4	2	1	4	4	1	2
1	1	1	1	4	0	4	3	4	2	3	3	1	2	2	1	1	2	1	1	2	3	3	3	2	1	1	1	1	1	4	4	4	4	5	4	3	5	5	4	4	4	4	4	4	4	2	1	1	2
1	1	1	0	3	0	3	2	2	2	3	3	3	2	1	1	2	2	2	1	3	2	2	4	3	1	2	2	2	2	3	4	4	3	3	3	3	3	3	3	2	2	3	2	2	2	2	1	2	2
3	5	1	3	12	1	3	3	3	2	3	2	2	2	2	1	2	2	3	1	2	1	1	2	3	1	1	1	1	1	4	4	4	4	4	4	4	5	5	5	3	3	3	4	4	2	2	2	2	2
1	1	1	0	3	0	3	3	2	2	3	2	2	1	2	2	2	2	2	2	3	1	1	2	2	2	2	2	2	2	1	4	4	4	3	3	2	5	5	5	2	3	2	2	2	1	2	1	1	2
3	5	2	1	11	1	4	3	4	2	3	3	2	2	2	2	2	1	2	1	2	1	1	3	3	3	2	2	3	3	2	5	4	4	4	4	3	5	4	3	2	3	1	4	3	1	1	1	1	1
1	1	1	0	3	0	4	4	4	1	4	4	4	1	1	1	2	2	1	2	2	1	1	1	1	2	2	1	2	1	3	3	2	1	2	2	4	2	2	3	4	1	1	2	2	1	1	2	1	2
2	1	1	1	5	0	4	4	3	2	3	3	1	2	2	2	3	3	2	1	2	1	1	3	2	1	1	1	1	1	4	4	4	4	3	3	2	3	3	3	4	2	1	2	3	4	2	1	1	2
2	1	1	0	4	0	3	2	2	2	2	2	2	3	3	3	2	2	1	2	2	1	2	4	3	1	1	1	1	1	1	4	5	4	4	5	5	5	5	5	2	3	4	4	3	2	2	3	1	2
2	2	1	1	6	0	3	2	2	2	4	2	2	2	1	2	3	3	4	3	2	2	2	2	3	1	2	2	2	2	4	4	4	4	4	4	3	3	4	2	2	3	3	3	2	2	2	1	2	2
1	1	1	1	4	0	3	3	3	3	2	2	2	3	3	3	1	2	2	4	3	3	2	2	3	4	5	5	4	5	1	2	2	4	3	3	2	4	4	4	2	1	2	2	2	2	2	1	1	2
1	1	1	0	3	0	3	2	2	3	2	2	2	3	3	2	3	2	4	2	3	2	2	3	2	2	2	1	4	4	3	4	4	4	3	2	2	4	4	3	4	1	3	4	3	1	1	1	1	2
4	1	1	1	7	1	3	2	3	2	4	3	2	2	2	1	1	3	2	1	2	2	2	4	4	1	2	2	1	1	5	4	4	4	4	4	4	4	4	3	2	3	2	4	4	4	3	1	3	2
1	1	1	1	4	0	3	3	3	3	2	2	2	2	3	3	2	2	1	1	1	1	1	1	3	1	1	1	1	1	3	4	4	4	4	4	4	3	3	3	2	3	3	4	2	4	4	2	2	2
1	1	1	0	3	0	3	3	3	2	4	2	2	2	2	2	2	2	1	2	3	3	3	4	3	4	3	1	2	2	2	4	4	3	2	3	2	3	3	3	2	1	3	2	2	1	2	1	1	2
3	1	1	2	7	1	2	2	2	3	3	2	1	3	2	3	3	3	5	4	4	3	3	3	3	4	4	2	5	3	1	4	4	2	2	2	2	4	4	4	1	2	3	4	4	1	1	1	1	2
1	1	1	2	5	0	3	4	4	4	3	3	3	3	2	1	3	4	3	3	3	4	1	1	1	2	2	2	2	1	1	4	3	4	4	4	3	5	5	3	2	3	3	4	2	2	3	2	2	2
2	1	1	1	5	0	2	3	3	2	3	2	3	2	3	2	3	4	3	3	4	3	3	4	4	4	4	4	2	2	4	3	2	2	2	4	2	4	4	3	2	3	2	2	1	1	2	1	1	2
2	1	1	1	5	0	2	2	2	1	3	4	2	2	2	3	2	2	5	3	2	2	3	3	1	1	1	2	2	1	4	4	3	3	3	2	1	3	4	4	2	2	3	2	2	4	1	1	3	2
1	1	1	1	4	0	3	3	2	2	4	4	3	2	2	2	3	2	3	3	3	4	4	2	1	1	1	1	1	1	2	5	3	3	2	4	3	4	4	3	2	1	4	4	4	4	2	4	2	1
3	1	2	1	7	1	3	3	2	4	2	2	1	3	3	3	3	5	3	3	3	2	3	4	4	1	2	4	2	1	1	5	2	1	1	2	1	5	5	5	3	2	3	2	4	1	1	1	1	2
1	1	1	0	3	0	2	2	2	3	4	2	3	3	2	3	5	3	5	4	4	3	4	5	5	3	4	3	4	4	1	3	3	3	1	1	1	4	4	4	1	1	2	2	2	1	2	1	1	2
1	1	1	0	3	0	2	4	2	2	4	3	2	1	1	3	4	4	3	3	1	3	1	1	1	1	2	1	2	2	5	5	4	5	4	4	3	1	1	3	2	2	1	4	1	1	4	2	2	2
2	2	2	0	6	0	3	3	3	1	4	3	1	2	2	2	2	2	4	4	4	2	2	2	2	2	3	2	3	4	1	4	4	3	3	3	2	4	4	4	2	1	2	3	1	1	2	2	1	1
1	1	1	0	3	0	4	2	2	2	2	3	3	2	1	2	2	3	3	3	2	3	3	2	2	2	2	3	3	3	2	4	4	3	3	3	3	5	5	4	2	2	2	3	3	2	4	2	2	2
2	1	2	0	5	0	3	4	4	2	3	3	2	2	3	2	2	3	1	1	3	2	3	4	5	2	1	1	1	1	2	4	4	2	4	4	4	4	4	4	2	1	1	4	4	2	1	1	1	2
1	1	1	0	3	0	3	2	2	3	3	2	2	2	2	1	2	3	2	1	3	2	3	3	4	1	2	4	3	2	2	5	5	4	3	4	4	4	5	5	1	2	4	3	2	2	3	1	1	2
3	3	3	1	10	1	2	3	3	3	2	1	1	3	3	3	3	3	3	4	3	2	3	4	3	4	5	3	4	3	1	3	3	2	1	3	2	4	4	5	1	1	2	2	2	1	2	1	1	2
3	2	2	3	10	1	3	2	2	2	3	2	1	1	2	3	2	2	4	2	2	3	3	4	4	1	1	1	1	1	4	4	3	5	4	4	3	3	2	3	2	2	1	3	3	4	3	1	2	2
2	1	2	5	10	1	3	3	2	3	3	2	2	2	3	2	3	3	3	2	2	2	1	2	3	2	4	2	3	2	1	4	3	3	2	2	1	4	4	4	2	1	2	2	1	1	1	1	1	2
2	2	1	1	6	0	3	2	2	2	3	3	1	2	3	1	3	4	5	1	2	2	2	4	3	1	2	2	2	1	2	4	4	2	1	3	2	4	4	4	2	2	1	2	1	1	1	1	1	2
1	1	1	0	3	0	4	2	2	1	4	4	4	2	2	1	1	3	3	2	3	4	4	1	3	1	1	1	1	1	2	3	1	2	1	1	1	3	3	2	1	1	1	1	2	1	2	1	1	2
2	1	1	3	7	1	3	2	2	3	2	2	2	3	3	3	3	4	4	5	4	2	3	3	3	4	4	4	4	2	1	4	2	3	3	3	3	4	4	5	2	1	2	2	1	2	1	1	1	2
3	4	2	1	10	1	2	2	3	4	3	1	1	3	3	3	3	3	2	2	3	1	2	4	4	3	2	3	3	4	2	4	3	3	2	3	1	5	5	5	2	3	2	2	2	2	1	2	1	2
2	1	1	1	5	0	3	4	2	2	3	3	3	2	2	2	3	3	3	1	2	2	2	3	3	3	3	1	1	1	1	3	3	3	2	2	2	5	5	5	1	1	2	1	1	1	1	1	1	2
3	2	1	2	8	1	3	3	3	2	4	3	2	2	2	2	2	2	3	3	3	3	3	2	2	2	2	2	2	2	1	4	4	4	2	3	3	3	3	4	2	1	2	4	2	1	2	1	1	2
2	2	1	1	6	0	3	4	2	3	3	1	1	3	2	3	2	1	2	1	2	1	2	3	3	1	2	2	2	3	2	4	3	3	3	2	2	5	4	5	2	2	3	4	1	1	1	1	1	2
1	1	1	0	3	0	4	2	3	3	2	2	2	3	3	2	2	5	4	2	2	2	2	4	4	2	3	3	4	2	1	4	3	4	4	4	2	5	5	5	2	2	3	3	3	3	2	1	1	2
1	1	1	1	4	0	2	1	3	4	4	1	1	3	3	3	4	3	4	5	5	4	4	3	3	4	4	5	5	5	1	4	3	2	1	2	1	4	3	3	1	1	1	2	1	1	2	1	1	1
3	2	1	3	9	1	2	2	2	3	3	2	2	3	2	3	5	5	5	5	5	2	4	2	3	4	4	4	4	4	1	4	3	2	2	3	3	5	5	5	1	1	3	2	1	1	1	1	1	2
3	1	2	3	9	1	2	3	2	4	4	1	1	3	3	2	2	2	2	3	3	1	1	3	3	5	5	3	5	4	1	3	3	1	1	1	1	5	5	5	1	1	1	1	1	1	1	1	1	2
1	1	1	2	5	0	3	2	2	2	3	2	1	2	2	1	2	2	2	2	3	2	3	3	4	4	4	4	4	5	2	3	4	2	2	3	2	4	4	4	1	1	2	2	1	1	2	1	1	2
3	1	1	1	6	0	2	4	2	3	4	1	2	2	3	2	3	5	4	4	4	2	4	3	3	3	4	4	4	4	2	5	3	3	4	3	2	4	4	3	2	2	1	2	1	1	1	1	2	2
3	2	1	2	8	1	2	2	2	1	4	4	4	1	1	1	3	4	4	4	3	3	2	3	3	4	3	2	2	5	4	4	4	4	4	4	3	3	1	3	2	2	1	2	2	1	2	1	1	2
3	2	1	1	7	1	3	3	2	2	3	2	2	2	2	1	3	3	2	1	1	1	1	3	3	1	1	2	2	2	2	4	3	5	3	3	2	5	5	5	2	2	2	2	2	4	2	1	1	2
2	1	1	1	5	0	3	3	3	3	1	2	1	3	3	2	2	2	4	1	4	2	3	4	2	1	2	1	2	2	4	3	4	2	2	2	3	3	3	4	1	1	2	2	1	1	1	1	1	1
4	1	1	3	9	1	4	4	4	1	3	2	2	2	1	1	2	2	2	2	2	2	2	2	2	1	1	1	1	1	4	5	5	5	5	5	4	4	4	4	2	3	3	3	2	2	2	1	2	2
1	1	1	1	4	0	4	3	2	3	3	3	1	2	2	1	2	2	2	1	2	3	1	2	3	1	1	1	1	1	4	4	4	5	5	5	4	4	3	2	4	4	4	4	2	4	3	2	2	2
1	1	1	1	4	0	3	2	4	4	1	4	3	4	4	4	3	3	3	2	5	4	4	3	3	3	3	3	4	2	2	3	2	1	1	2	2	3	3	4	2	1	1	2	2	1	1	1	1	2
2	2	1	1	6	0	3	2	2	3	3	1	2	2	3	2	3	4	3	3	3	2	2	3	5	4	5	4	4	4	2	4	4	3	2	3	2	4	4	4	2	2	3	2	1	2	1	1	1	2
2	1	1	1	5	0	4	4	2	3	1	1	1	3	3	2	2	3	2	1	2	1	1	1	3	2	1	1	2	2	2	4	3	3	2	3	1	5	5	4	2	1	1	2	1	1	1	1	1	2
3	3	3	3	12	1	2	2	2	3	3	2	2	3	2	2	4	4	4	5	4	3	3	4	5	5	5	5	5	5	1	3	2	3	2	2	2	4	4	4	1	2	3	2	1	1	2	1	1	1
2	1	1	0	4	0	3	3	3	2	2	2	1	2	2	2	3	3	3	3	3	3	4	3	2	3	2	1	2	1	4	4	4	4	3	4	4	4	5	3	2	3	4	4	3	4	3	2	2	2
3	1	1	1	6	0	3	3	3	2	3	1	1	2	3	1	2	3	4	3	3	3	2	3	4	2	2	2	3	2	2	4	4	4	2	2	3	4	4	4	1	2	1	2	1	1	1	1	1	2
2	1	1	1	5	0	3	4	3	1	3	2	1	1	1	1	2	2	2	1	2	2	1	2	2	2	2	1	2	1	4	4	4	4	4	4	4	4	4	2	3	3	4	3	1	2	2	2	2	2
1	1	1	1	4	0	3	3	2	3	3	2	2	3	3	3	3	3	3	2	2	2	2	5	3	2	3	2	3	2	2	4	3	4	3	4	2	4	4	4	2	2	2	2	1	1	1	1	1	2
2	5	2	0	9	1	2	2	2	4	2	2	2	4	3	3	3	4	5	3	3	1	1	3	4	2	2	3	3	2	1	4	3	2	1	2	3	5	5	4	1	1	2	2	1	1	1	1	1	2
2	1	1	3	7	1	2	2	2	3	3	1	1	3	3	3	3	4	4	4	2	2	2	4	3	4	3	3	4	4	1	3	3	2	1	2	1	3	4	4	1	1	1	2	1	1	1	2	1	2
4	5	1	3	13	1	4	3	3	2	3	2	2	2	2	1	2	2	2	1	2	2	2	2	2	1	1	1	1	1	3	5	4	4	4	4	3	3	3	3	3	2	4	3	1	3	3	2	2	1
2	1	1	1	5	0	3	2	3	3	2	1	1	3	3	3	3	3	3	2	3	3	3	3	3	2	2	2	4	2	1	3	3	3	2	3	2	4	4	4	2	1	2	2	2	1	2	1	1	2
2	2	2	1	7	1	3	3	3	2	4	3	2	2	2	1	2	2	2	2	3	1	1	3	3	2	3	2	2	2	1	5	4	3	1	2	4	4	4	4	2	1	2	4	4	1	3	3	1	2
3	1	1	4	9	1	4	4	4	2	2	2	2	2	3	1	1	2	1	1	1	2	2	2	3	1	1	1	1	2	4	4	4	4	4	3	2	5	5	4	4	2	3	3	2	2	2	2	2	2
2	2	1	0	5	0	2	3	3	2	3	2	2	1	2	1	3	4	3	2	2	2	2	3	2	5	4	3	3	4	4	4	4	4	3	3	2	4	4	4	2	2	3	3	3	1	3	3	1	2
3	1	1	1	6	0	3	2	3	2	4	3	2	2	2	2	3	3	2	2	2	3	3	2	1	1	1	1	1	2	2	5	4	4	3	4	4	4	3	4	2	2	2	3	3	2	2	1	1	2
1	1	1	0	3	0	3	3	3	3	2	2	2	2	3	2	2	3	3	3	3	2	2	2	3	2	2	1	2	2	2	4	3	3	3	3	3	4	4	3	2	1	2	2	3	1	2	2	1	2
3	1	1	3	8	1	3	4	2	2	3	1	1	2	2	1	3	3	3	1	2	2	1	2	2	1	1	1	1	1	4	4	4	4	3	4	3	5	5	5	2	2	2	3	2	2	2	1	1	2
2	2	2	1	7	1	3	3	2	3	4	3	2	3	3	2	4	4	4	5	3	3	3	4	4	5	4	4	4	3	2	3	3	2	2	2	2	5	5	5	1	1	2	2	1	1	1	1	1	2
3	4	1	2	10	1	2	3	3	4	3	2	2	3	3	1	2	3	3	2	4	2	3	3	5	5	5	5	5	4	1	3	3	2	2	2	1	5	4	5	1	2	1	1	1	1	1	1	1	1
3	1	1	1	6	0	3	3	3	3	2	3	3	3	2	2	3	2	2	1	3	3	3	3	3	2	2	2	2	2	2	4	4	3	3	3	2	4	4	4	2	1	2	3	3	2	2	1	1	1
3	2	3	3	11	1	1	3	1	4	2	3	1	3	3	3	5	4	3	5	4	2	3	4	5	5	5	5	5	5	1	4	3	3	2	3	3	5	5	5	2	2	2	2	3	1	2	1	2	1
3	3	3	3	12	1	4	4	3	4	3	1	1	3	3	2	1	2	2	2	2	2	2	2	3	3	4	2	2	2	1	4	3	3	2	2	3	4	5	4	2	1	1	2	1	1	2	1	1	2
3	1	1	2	7	1	3	3	4	3	1	2	1	4	4	4	2	2	3	1	3	2	2	3	3	2	3	2	2	2	2	4	4	4	4	4	3	5	5	5	2	1	2	3	1	1	2	1	1	2
2	1	1	1	5	0	3	2	3	3	3	2	2	3	3	3	3	2	3	3	3	4	3	4	4	4	4	4	4	3	1	3	3	2	2	3	1	4	4	4	1	1	2	2	3	1	2	1	1	2
2	3	2	1	8	1	3	2	4	2	3	2	2	2	3	2	2	3	2	2	2	3	2	3	2	1	1	2	3	2	3	3	2	3	2	2	3	3	3	3	2	2	3	2	1	2	1	1	1	2
1	1	1	1	4	0	2	3	2	4	1	1	1	4	4	4	4	3	5	2	3	2	3	3	5	5	4	2	3	5	1	3	2	4	3	3	3	5	4	5	2	1	3	3	1	1	2	2	1	2
1	1	1	0	3	0	2	3	1	2	3	3	2	2	2	1	5	2	3	1	5	4	5	1	1	1	1	5	2	1	5	2	2	4	3	1	1	2	3	3	3	4	1	1	2	2	2	1	2	2
1	1	1	3	6	0	3	3	2	2	2	2	2	3	3	3	4	4	3	1	3	3	3	3	4	3	4	4	4	5	2	3	2	2	1	3	3	5	5	4	2	1	1	1	1	2	1	1	1	2
2	4	1	1	8	1	3	2	3	3	2	3	4	2	2	1	1	4	2	1	1	2	2	3	3	1	1	2	1	1	2	4	4	4	2	3	4	5	5	4	4	4	4	3	4	4	4	1	3	2
2	1	1	2	6	0	4	3	3	3	2	1	1	3	3	3	2	2	3	1	3	2	3	4	4	1	2	2	4	2	1	4	4	3	2	3	1	4	4	4	2	2	1	2	1	1	2	1	1	2
1	1	1	1	4	0	2	1	2	1	3	2	3	1	2	1	4	3	3	5	3	4	5	5	5	3	4	4	4	5	2	4	4	4	4	4	3	2	2	2	3	2	1	3	2	2	2	3	1	2
2	1	2	0	5	0	3	3	2	4	4	1	1	3	1	2	3	2	2	4	2	2	1	1	5	5	5	5	5	5	1	3	2	3	3	3	1	5	5	4	3	1	4	1	4	3	2	1	1	2
2	2	1	1	6	0	3	2	2	2	4	2	1	2	2	2	4	4	4	2	2	3	3	2	3	1	1	2	2	2	4	4	4	4	4	3	3	3	2	3	3	2	2	3	3	2	1	1	1	2
2	1	1	1	5	0	2	2	2	1	4	3	2	1	2	1	2	3	3	3	3	3	2	3	3	2	3	2	2	2	2	4	4	4	3	4	4	3	3	3	2	3	2	3	2	2	1	2	1	2
3	3	1	5	12	1	3	3	2	3	3	2	1	3	3	3	3	3	3	2	4	4	4	4	3	2	2	2	4	2	2	3	3	2	2	2	2	4	4	4	2	1	2	2	1	1	1	1	1	2
1	1	1	1	4	0	3	2	3	3	2	2	1	2	3	3	3	3	3	2	3	2	2	3	3	2	2	2	2	2	1	3	3	3	2	2	2	4	3	4	2	2	1	2	1	1	1	1	1	1
1	1	1	1	4	0	2	3	2	1	4	1	2	1	1	2	3	3	2	2	2	2	2	2	3	2	2	2	2	2	2	4	4	3	2	3	1	4	4	4	3	2	2	3	1	2	2	1	2	2
2	4	1	2	9	1	4	4	4	2	3	2	1	1	1	1	1	1	1	1	1	1	1	2	2	1	1	1	1	1	5	4	4	4	4	4	3	5	5	4	4	4	4	4	4	4	3	3	2	2
2	2	1	1	6	0	4	3	3	3	2	1	1	4	3	1	3	3	2	1	2	3	2	1	1	3	2	1	1	2	2	3	3	4	2	3	1	4	4	5	1	1	2	3	1	1	1	2	1	2
2	1	1	3	7	1	3	4	4	2	2	2	2	2	3	2	2	2	2	2	2	2	2	3	3	2	2	2	2	2	2	4	4	4	3	3	3	4	4	4	2	2	2	2	1	2	2	1	1	2
1	1	1	2	5	0	2	2	2	2	3	1	1	2	1	3	2	4	4	4	3	2	2	2	3	4	4	3	3	4	4	4	4	4	3	4	3	2	3	2	3	2	2	3	1	2	3	2	1	2
1	1	1	1	4	0	4	4	2	2	3	2	2	3	2	2	1	1	2	2	3	3	4	5	3	2	3	2	2	2	2	3	2	2	3	3	3	4	4	4	2	1	1	1	1	1	2	1	1	2
1	1	1	1	4	0	3	3	3	3	3	2	2	3	2	3	3	3	2	3	3	3	3	3	3	3	3	3	3	3	3	4	4	4	3	4	4	3	3	3	2	2	2	2	2	2	2	2	1	2
3	1	1	1	6	0	4	3	3	3	3	3	1	3	3	3	2	3	2	1	3	2	2	3	4	1	3	2	3	2	2	4	4	3	4	4	4	4	3	4	2	2	2	4	1	1	1	1	1	1
1	1	1	0	3	0	4	3	3	2	3	2	2	2	3	4	2	3	2	3	3	2	3	4	3	2	2	2	3	3	1	3	3	3	3	3	2	4	4	4	2	1	2	1	1	1	1	1	1	2
2	3	2	1	8	1	3	2	3	3	3	1	1	2	2	2	3	4	4	2	2	2	2	3	3	2	1	2	2	1	1	4	3	4	4	4	2	5	5	4	2	2	2	2	1	1	1	1	1	2
2	1	1	1	5	0	3	3	3	3	3	2	1	3	3	3	3	1	1	2	3	3	3	3	3	4	4	2	3	2	1	3	2	3	1	3	2	4	3	5	2	2	2	2	1	1	1	1	1	2
3	1	2	1	7	1	3	3	3	1	4	2	2	2	1	3	3	3	3	3	3	3	2	5	5	4	4	4	5	5	1	4	3	4	2	3	2	4	3	3	1	1	2	4	1	2	1	1	1	2
2	1	1	1	5	0	3	2	2	3	4	2	1	3	2	2	3	2	2	3	3	2	1	1	2	4	5	4	2	3	2	4	2	4	1	2	3	4	4	4	2	1	3	3	1	1	2	1	1	1
1	1	1	0	3	0	4	4	4	3	2	3	1	2	2	2	1	1	1	1	2	2	2	2	2	2	3	1	1	1	2	4	4	4	3	3	3	4	4	4	1	1	2	2	2	1	2	1	2	1
3	3	2	1	9	1	4	4	4	2	3	2	2	3	3	3	3	1	1	2	2	2	2	2	1	4	4	3	4	4	1	3	3	3	3	3	3	3	3	4	2	2	1	2	2	2	2	1	1	2
2	2	1	0	5	0	3	4	4	4	4	4	2	4	2	1	1	2	2	2	2	2	2	2	3	2	2	3	2	3	2	4	4	4	3	4	4	5	5	5	2	2	2	2	1	2	1	1	2	1
1	1	1	0	3	0	3	3	3	3	2	3	1	3	3	3	3	3	2	3	2	2	2	1	1	3	4	4	3	3	4	3	2	3	3	3	2	3	3	2	3	1	2	2	2	3	2	1	1	2
1	1	1	0	3	0	4	4	4	1	4	4	2	1	1	1	3	2	1	2	1	2	1	2	1	2	2	2	2	2	4	4	4	4	4	4	3	3	5	3	2	3	3	3	2	2	1	1	2	2
1	1	1	0	3	0	3	3	2	3	4	3	2	3	2	2	2	3	2	3	3	3	3	4	4	3	2	2	2	2	2	3	2	1	1	2	2	4	4	4	1	1	2	2	1	1	1	1	1	1
4	1	1	5	11	1	3	2	3	4	3	1	1	3	3	3	2	3	3	2	3	2	3	4	4	2	2	1	2	4	1	4	3	2	1	3	2	5	4	5	1	1	2	2	2	1	1	1	1	1
2	1	1	0	4	0	4	3	3	3	3	2	1	2	2	2	2	1	2	2	1	3	3	1	1	1	2	1	2	1	2	5	4	4	3	4	3	4	5	3	3	2	3	4	4	3	2	2	2	2
3	4	1	2	10	1	2	2	2	2	2	2	2	2	3	3	4	4	4	4	3	3	3	4	4	3	3	3	4	3	2	3	3	2	2	2	2	4	4	4	1	1	1	1	1	1	1	1	1	1
2	1	1	3	7	1	3	4	4	3	3	3	1	3	3	3	2	2	2	2	1	1	1	2	3	3	2	3	2	4	4	4	3	4	3	3	4	4	4	3	3	2	3	3	4	2	1	1	2	1
1	1	1	1	4	0	3	3	3	3	2	2	2	3	3	3	1	2	2	3	3	2	3	2	3	3	2	3	2	5	2	4	4	3	3	4	4	3	3	3	2	2	1	3	3	2	4	3	1	2
1	1	1	0	3	0	2	2	2	3	2	2	1	3	2	2	4	4	5	4	4	3	4	4	4	3	2	2	3	2	1	4	3	2	2	3	2	3	3	4	2	2	1	2	2	1	2	2	1	2
2	2	1	2	7	1	3	4	4	3	4	3	2	3	3	3	2	1	1	3	2	2	3	2	3	3	2	2	4	4	2	4	3	2	3	3	3	3	4	4	2	2	1	2	1	1	2	1	1	2
1	1	1	3	6	0	3	3	3	3	3	2	1	3	2	2	3	3	2	1	2	2	2	2	1	2	2	4	2	2	2	4	4	4	3	3	4	5	5	4	2	1	1	2	1	2	1	1	1	2
3	1	2	0	6	0	3	4	4	3	2	2	1	4	4	4	2	2	2	3	3	3	3	3	3	2	2	2	2	3	1	3	3	2	1	2	1	5	5	5	2	1	1	2	1	1	1	1	1	2
3	1	2	1	7	1	1	2	1	3	2	2	2	3	3	3	4	4	4	5	3	4	4	2	3	4	5	4	4	5	4	4	3	4	4	3	2	2	1	2	3	2	2	3	2	3	4	1	2	2
1	1	1	0	3	0	3	3	3	4	2	3	2	3	3	3	2	2	2	3	3	2	2	4	4	4	4	4	5	4	2	3	2	3	2	2	3	4	4	4	2	2	2	2	2	2	2	1	1	2
1	1	1	1	4	0	3	3	2	3	2	1	1	3	3	3	3	2	3	3	3	2	2	3	3	4	4	4	2	3	2	3	3	3	2	3	2	5	5	5	2	1	1	2	2	2	1	1	1	2
1	1	1	1	4	0	2	2	3	3	2	3	3	2	2	3	3	4	3	4	2	2	3	2	3	4	4	4	4	3	2	4	4	4	3	4	4	4	4	4	3	3	3	2	4	2	2	2	1	1
1	1	1	0	3	0	2	2	2	2	3	3	3	2	2	2	3	4	5	4	4	3	5	3	3	2	3	2	2	4	1	4	2	3	4	3	3	4	3	3	2	2	3	3	1	2	2	1	1	2
1	1	1	1	4	0	3	2	3	3	3	2	2	3	3	3	3	3	4	3	3	2	3	3	5	2	2	2	2	1	3	4	4	4	3	3	2	4	4	4	2	2	2	3	2	3	2	1	1	2
1	1	1	6	9	1	2	4	3	3	3	3	2	3	2	2	3	2	4	3	2	2	2	2	2	1	1	3	1	2	2	3	3	4	4	4	4	3	3	3	4	2	3	2	2	2	2	1	2	1
4	1	1	1	7	1	3	2	3	4	2	1	1	2	3	1	3	2	3	3	4	2	2	3	2	2	2	1	4	4	1	2	4	1	1	3	1	4	4	4	1	1	1	2	1	1	1	1	1	1
1	1	1	1	4	0	2	2	3	4	1	2	1	3	3	3	3	4	5	5	5	2	4	4	2	4	4	4	5	4	1	3	1	1	1	1	1	5	5	5	1	1	2	1	1	1	2	2	1	2
2	1	2	1	6	0	3	3	3	3	2	2	2	2	3	2	2	2	2	3	4	3	3	4	4	4	4	4	4	4	1	3	2	2	1	1	2	4	4	4	1	1	2	1	1	1	1	1	1	1
1	1	1	1	4	0	3	3	4	1	4	3	1	2	2	3	2	2	1	3	2	3	3	1	1	4	4	4	3	4	2	3	2	3	3	3	3	3	3	2	2	2	3	3	1	1	2	3	1	2
2	1	1	3	7	1	3	4	4	3	3	2	1	3	2	2	2	3	2	3	2	3	2	3	3	3	4	3	2	3	1	3	3	1	1	1	1	4	5	4	2	1	1	1	1	1	2	1	1	1
2	1	1	3	7	1	3	3	4	1	4	3	3	1	2	2	3	3	2	3	2	2	2	1	2	3	3	2	3	4	2	5	4	4	4	4	4	3	3	3	3	3	2	4	4	3	3	3	3	2
1	1	1	0	3	0	2	2	2	2	3	2	1	2	2	3	2	2	2	4	3	3	3	2	2	5	5	5	5	5	1	4	3	2	2	3	3	3	3	3	2	2	2	2	1	1	1	1	1	2
1	1	1	2	5	0	2	2	2	2	3	3	3	3	3	2	4	3	4	4	3	3	4	3	3	4	4	4	3	2	2	4	4	3	3	3	2	3	3	3	2	2	2	3	2	2	2	1	1	2
2	1	1	0	4	0	4	4	3	2	3	3	3	2	2	2	2	1	2	2	2	1	2	2	2	2	4	3	2	1	1	4	3	3	3	3	2	5	5	4	1	1	1	2	1	1	1	1	1	2
3	5	1	3	12	1	3	4	4	3	3	3	1	3	2	3	2	1	2	1	2	3	1	2	2	2	3	3	2	3	3	3	3	4	3	4	2	4	4	4	2	2	2	2	2	1	2	1	1	2
3	2	1	3	9	1	3	2	2	3	2	1	2	3	3	1	3	3	3	2	4	2	3	3	4	4	2	3	3	3	1	3	3	2	2	2	1	4	4	4	2	1	1	3	1	1	1	1	1	2
2	1	1	1	5	0	3	4	3	3	3	1	1	3	2	3	2	2	3	4	3	3	3	2	3	3	3	3	3	3	2	4	3	3	3	2	2	4	4	4	1	1	2	2	2	2	2	1	1	2
2	1	1	1	5	0	3	3	3	3	3	2	2	3	2	3	3	3	3	3	3	2	3	3	3	4	4	3	4	3	1	3	3	3	3	2	2	4	4	4	1	1	3	3	2	1	1	1	1	2
1	1	1	0	3	0	4	3	3	2	4	3	2	1	2	2	2	2	2	1	3	3	4	4	4	1	1	1	2	2	2	4	4	2	2	3	2	3	4	4	1	1	3	2	2	1	1	1	1	2
2	1	1	1	5	0	2	2	4	3	4	3	1	2	2	2	3	2	2	4	3	3	3	3	3	5	5	5	5	5	1	3	2	2	2	2	1	4	4	4	2	1	2	2	2	1	2	1	1	2
3	3	1	3	10	1	4	4	3	2	4	4	2	1	1	1	1	1	1	2	3	2	2	2	2	1	1	1	1	1	5	4	3	2	2	3	2	3	3	3	3	2	2	3	1	1	1	1	1	1
1	1	1	0	3	0	2	3	3	2	4	3	2	2	2	3	3	3	4	3	3	3	3	2	2	5	5	5	5	5	1	3	2	3	1	2	2	3	3	3	2	1	2	2	2	1	1	1	1	2
3	5	2	3	13	1	4	4	4	3	3	2	3	2	2	2	1	1	2	2	3	2	3	3	3	2	1	1	2	2	2	3	3	3	3	3	2	5	4	4	2	2	1	2	2	1	1	2	1	2
2	1	1	1	5	0	3	3	4	3	2	2	2	3	3	3	2	2	2	2	2	2	2	3	2	2	3	2	3	3	1	4	4	4	2	3	3	4	4	4	2	1	1	2	1	1	1	1	1	2
1	1	1	1	4	0	2	3	3	2	3	2	1	1	3	3	4	3	4	3	4	4	3	2	3	2	3	2	2	3	2	4	4	5	4	5	4	3	2	3	2	2	1	3	1	2	2	1	1	2
2	1	1	1	5	0	3	3	4	3	3	3	2	3	3	2	3	2	2	2	3	3	2	2	2	2	1	2	2	2	3	3	3	2	2	3	2	3	3	4	2	2	1	2	1	2	2	2	1	1
1	1	1	1	4	0	3	3	3	3	2	2	2	4	4	4	2	3	3	5	3	3	4	3	2	5	4	5	5	5	1	2	2	1	1	2	2	3	3	4	1	1	1	1	1	1	2	1	1	2
2	1	1	1	5	0	3	3	3	3	4	1	1	3	3	2	4	3	3	3	2	2	2	2	4	2	5	4	3	2	1	4	4	2	2	2	3	4	4	4	2	1	2	2	2	1	2	2	1	1
1	1	1	3	6	0	4	4	4	3	3	3	1	1	2	1	2	1	2	2	2	1	1	3	4	1	1	1	1	1	2	4	4	4	4	4	3	4	4	3	3	3	4	4	2	2	2	1	1	2
2	1	1	1	5	0	3	3	3	3	2	3	1	3	3	3	2	2	2	3	3	2	2	3	3	2	2	2	2	3	1	4	2	3	3	3	2	4	5	5	2	2	3	2	2	1	2	2	1	1
3	1	2	1	7	1	3	2	2	1	3	2	3	1	1	1	3	3	3	3	3	3	3	2	3	4	3	2	3	3	2	4	3	3	2	1	2	4	5	3	2	1	2	2	1	1	1	1	1	2
1	1	1	0	3	0	2	1	2	2	3	3	1	2	2	3	3	4	5	5	5	3	4	4	5	4	5	5	5	5	2	2	2	1	1	1	1	4	4	4	1	2	1	2	1	1	1	1	1	2
1	1	1	1	4	0	2	3	3	3	2	1	2	3	3	3	2	3	4	5	3	2	3	1	4	5	5	4	5	5	1	3	3	3	3	2	2	4	4	5	1	1	2	2	1	2	1	1	1	2
3	2	2	3	10	1	4	4	4	1	3	3	2	1	2	3	2	1	1	2	2	1	1	1	2	2	3	3	2	2	4	4	4	4	4	4	5	5	5	2	3	4	4	4	3	4	4	1	4	2
1	1	1	1	4	0	2	4	3	2	4	2	1	2	2	2	3	2	1	3	2	3	3	2	2	2	1	2	2	2	3	4	3	4	2	2	2	3	3	4	2	2	4	3	3	1	2	1	1	2
1	1	1	2	5	0	3	3	3	3	2	3	1	2	3	3	3	3	2	3	2	3	2	3	3	3	4	4	4	4	2	3	3	3	2	2	2	4	4	4	2	1	1	2	1	1	1	1	1	1
3	2	3	3	11	1	4	3	3	2	3	1	1	2	3	1	2	2	1	2	3	5	5	1	1	3	5	4	4	5	3	4	3	4	3	4	4	2	2	2	3	3	3	4	4	3	1	1	1	2
2	3	1	1	7	1	4	3	3	2	2	2	2	2	3	3	2	3	3	2	4	3	4	4	3	3	4	3	4	3	1	3	2	2	1	2	2	5	5	5	1	1	2	2	1	1	2	1	1	1
1	1	1	0	3	0	4	4	4	2	4	3	1	2	1	2	1	2	1	2	2	2	2	3	1	1	1	1	2	1	1	4	4	4	1	4	1	5	5	5	2	1	1	3	2	1	1	1	1	1
2	1	1	2	6	0	4	4	4	1	3	3	2	1	1	1	2	2	2	2	2	4	3	2	2	1	1	1	1	1	4	4	3	3	2	3	2	2	1	3	2	2	1	2	1	1	1	1	2	2
3	3	1	2	9	1	2	2	3	3	3	2	1	3	2	3	2	3	3	3	4	2	3	3	3	4	4	4	4	4	1	3	3	2	2	2	2	4	4	4	1	1	2	2	1	1	2	1	1	2
1	1	1	1	4	0	3	3	3	4	2	2	3	2	3	3	2	3	2	2	3	2	2	1	3	4	4	4	4	4	1	3	3	2	1	2	2	5	5	5	2	2	3	2	1	1	1	1	2	2
2	1	1	0	4	0	3	3	3	3	3	1	1	2	3	3	2	2	2	2	3	2	3	3	3	3	4	4	4	5	1	4	3	3	2	3	2	3	4	3	1	1	1	2	3	1	1	1	1	2
2	1	1	0	4	0	3	3	3	2	3	3	2	2	2	3	2	3	2	3	2	3	3	2	2	4	3	4	4	3	1	4	4	3	2	2	1	5	5	4	1	1	2	2	2	1	1	1	1	2
3	2	1	2	8	1	3	3	4	1	3	3	2	2	2	2	2	2	2	3	2	1	2	2	1	3	3	2	2	3	3	5	4	4	3	4	4	4	4	4	3	2	1	4	2	2	2	1	1	1
2	1	1	1	5	0	3	2	4	2	1	3	1	2	3	2	2	3	2	2	2	3	3	2	2	2	2	2	2	2	2	3	3	4	4	4	2	3	3	3	3	2	1	2	4	2	1	1	1	1
2	1	1	0	4	0	4	3	4	3	3	2	2	2	3	2	2	2	1	2	2	2	2	3	3	4	4	4	4	4	2	4	3	4	2	3	3	3	2	3	2	2	2	2	2	2	2	2	1	2
1	1	1	1	4	0	3	3	3	3	3	3	3	3	2	3	2	4	2	4	5	5	5	2	2	3	4	5	5	4	3	4	4	2	4	4	4	3	2	2	3	2	4	4	3	1	1	1	1	2
2	2	1	3	8	1	2	3	2	2	3	2	2	1	3	3	3	3	3	3	3	2	2	3	4	5	5	5	5	4	1	2	4	2	2	2	3	4	4	4	1	2	1	2	1	1	1	1	2	1
1	1	1	0	3	0	4	4	4	3	2	3	2	3	3	3	2	1	1	3	3	3	3	3	3	2	4	5	2	5	4	3	2	2	4	2	2	4	4	3	2	2	3	2	1	1	1	1	1	2
1	1	1	1	4	0	2	3	3	4	3	4	4	3	2	3	2	4	4	5	4	4	4	1	1	5	3	4	4	2	1	3	3	3	3	3	2	5	5	5	3	1	1	2	1	1	3	1	1	2
1	1	1	0	3	0	2	3	3	4	3	4	4	4	3	3	4	3	5	4	2	3	4	2	2	5	5	5	5	5	1	3	2	2	1	1	1	4	3	4	1	1	1	2	2	2	1	1	1	2
1	1	1	1	4	0	2	3	2	3	3	4	4	2	1	3	3	4	4	4	4	3	4	4	2	2	2	1	3	4	1	4	4	4	4	4	4	3	3	4	1	2	2	2	3	2	2	1	2	2
2	1	1	1	5	0	1	2	2	3	2	1	1	3	3	3	4	3	4	3	3	3	3	3	3	5	5	4	5	4	1	3	2	2	2	2	2	3	3	4	2	1	1	2	1	1	1	1	1	1
1	1	1	1	4	0	2	2	3	3	3	2	2	3	2	2	3	4	4	3	4	2	3	3	3	3	3	2	2	2	1	3	3	2	1	3	2	5	5	4	1	1	1	2	2	1	1	1	1	2
4	1	1	1	7	1	3	3	4	3	2	3	1	3	2	3	2	1	1	1	2	4	3	2	2	2	2	2	2	2	3	4	4	4	4	4	3	3	3	3	2	2	2	2	2	2	1	1	1	2
1	1	1	1	4	0	4	4	4	3	2	2	2	2	3	1	1	1	1	1	1	1	1	2	2	1	1	1	1	1	4	5	5	5	5	5	5	5	5	4	1	2	4	4	4	2	3	2	2	2
2	1	1	0	4	0	2	3	3	3	2	2	3	2	2	1	4	3	3	1	3	2	3	4	5	2	2	2	2	2	2	4	3	2	3	2	2	4	4	4	2	2	2	2	2	2	2	2	1	2
1	1	1	0	3	0	3	3	3	3	2	2	1	3	3	3	3	2	2	3	2	2	3	2	1	2	3	4	5	5	2	4	3	4	3	4	4	4	4	3	2	2	1	2	2	2	2	1	1	2
2	2	2	1	7	1	3	3	3	2	4	3	2	2	2	2	2	2	3	4	2	5	4	2	1	1	1	1	3	3	4	4	4	4	4	4	4	3	2	2	3	2	3	3	3	2	2	2	1	1
1	1	1	0	3	0	3	4	4	2	2	4	3	2	3	3	3	2	2	2	2	2	3	3	3	4	3	2	3	4	2	4	4	3	2	3	3	3	3	3	3	2	1	2	1	2	3	1	1	2
1	1	1	0	3	0	2	3	3	3	4	2	1	3	3	3	4	2	3	3	2	2	2	3	3	2	3	2	2	2	4	4	3	3	3	3	2	3	3	3	2	1	1	3	1	1	1	1	1	1
1	1	1	1	4	0	3	4	3	2	3	2	3	2	2	2	3	3	2	2	3	2	2	3	2	2	3	3	3	3	4	4	3	3	2	3	1	3	4	3	2	1	1	1	2	1	1	1	1	1
3	2	1	3	9	1	3	2	2	2	2	1	1	2	3	2	2	2	3	2	3	2	3	3	3	3	2	2	2	2	1	3	3	3	2	2	2	5	4	4	1	2	2	2	3	2	1	1	1	2
1	1	1	0	3	0	2	3	3	2	3	2	2	1	1	1	3	2	2	1	2	2	3	3	3	1	1	1	1	1	4	4	4	4	4	4	3	3	3	3	2	2	1	3	1	2	1	1	1	2
2	2	1	3	8	1	3	2	2	3	2	1	1	3	3	2	2	3	3	3	3	3	2	4	4	4	3	4	4	2	1	3	3	2	2	2	2	4	4	4	2	1	2	2	2	1	2	1	1	1
1	1	1	1	4	0	3	4	4	3	3	3	1	2	3	2	2	2	2	2	3	2	2	3	2	4	5	4	4	4	2	3	2	4	2	3	1	4	4	3	3	2	1	2	1	1	2	1	1	2
1	1	1	1	4	0	3	3	3	2	3	2	2	2	2	2	2	2	2	1	1	3	1	1	3	1	1	1	1	1	4	4	4	4	4	4	4	4	4	3	4	4	4	4	4	4	4	4	4	2
2	1	1	1	5	0	3	3	4	3	1	1	1	3	3	3	3	3	4	2	4	3	3	4	4	3	2	2	3	2	2	3	3	2	2	3	1	4	4	4	2	1	1	2	2	1	1	1	1	2
2	2	3	3	10	1	3	2	3	3	3	1	1	3	3	3	2	3	3	3	2	2	2	2	2	3	2	2	2	2	1	4	3	3	2	3	3	5	5	5	2	2	3	2	3	2	1	2	1	1
1	1	1	0	3	0	4	4	2	4	2	1	1	4	3	3	2	1	2	2	4	4	3	3	5	4	4	4	4	5	1	4	4	2	2	3	2	4	4	4	2	1	1	3	1	1	2	1	1	2
1	1	1	1	4	0	4	3	4	2	3	3	2	2	2	2	2	2	1	2	2	2	2	2	3	2	3	3	3	2	2	3	3	2	2	3	2	4	4	3	2	1	2	2	1	1	2	1	1	2
2	3	2	1	8	1	4	4	4	3	3	3	1	1	1	1	2	1	1	2	1	2	2	3	1	1	4	4	3	5	2	4	4	5	5	4	4	4	5	4	2	2	3	4	4	2	1	2	1	2
1	1	1	0	3	0	3	2	2	3	3	3	2	2	2	1	4	2	3	4	3	3	3	4	3	4	2	2	2	3	1	4	3	1	2	2	2	3	3	4	2	1	2	2	2	1	1	1	1	2
2	1	1	1	5	0	4	4	4	3	3	1	1	4	3	3	2	1	1	3	3	3	2	3	3	4	3	2	3	2	2	3	3	3	4	4	2	4	4	4	1	2	1	2	1	1	2	3	1	2
1	1	1	0	3	0	3	3	3	3	2	2	2	3	3	3	3	2	2	3	3	4	3	1	2	5	4	4	5	2	1	4	2	2	1	2	1	4	4	4	2	1	2	2	1	1	1	1	1	2
3	2	1	4	10	1	3	4	4	2	2	3	1	2	3	2	3	2	2	3	4	4	4	4	4	2	3	2	4	3	1	4	3	2	3	4	2	4	4	3	2	2	3	3	2	2	2	1	1	2
2	1	1	0	4	0	2	2	2	2	3	2	3	2	3	4	3	3	4	3	3	3	3	3	4	4	4	4	4	2	1	3	2	2	1	2	1	4	3	3	1	1	1	2	1	1	1	1	1	2
1	1	1	3	6	0	3	2	2	3	2	2	2	3	3	3	4	3	3	3	3	2	2	3	3	2	3	2	4	2	2	3	2	2	2	2	2	5	5	5	1	1	2	2	3	3	2	2	1	2
1	1	1	0	3	0	1	1	1	4	2	2	3	3	3	3	4	4	4	5	5	3	3	5	5	5	5	5	5	5	1	2	2	2	1	2	2	3	3	4	1	1	1	1	1	1	1	1	1	2
2	1	1	3	7	1	4	4	4	2	4	3	2	2	2	1	1	2	2	3	3	2	3	1	1	1	2	2	1	2	3	4	4	3	4	4	4	3	3	3	3	1	2	4	3	1	2	1	1	2
3	2	1	2	8	1	3	3	3	2	2	2	1	3	3	3	2	3	3	2	3	3	3	3	3	3	2	2	2	2	1	4	3	2	1	2	3	4	4	4	1	1	1	2	2	1	1	1	1	2
1	1	1	2	5	0	2	2	2	3	2	2	3	3	3	4	3	3	4	3	2	2	3	4	3	2	3	2	3	2	3	4	4	3	4	4	2	5	4	4	3	2	2	3	2	4	1	1	1	2
1	1	1	1	4	0	1	1	3	3	3	2	2	3	2	3	5	5	5	4	5	2	5	5	5	5	5	5	5	5	1	3	2	2	2	2	1	4	4	4	1	2	1	2	1	1	1	1	1	2
3	4	1	3	11	1	3	3	3	2	2	2	3	1	3	3	2	2	2	3	2	2	2	2	3	3	2	2	2	4	2	4	3	3	3	3	2	4	4	4	2	2	1	2	1	1	1	1	2	2
3	4	1	4	12	1	3	3	3	3	2	2	1	3	3	3	2	2	1	2	3	3	2	3	3	5	4	4	5	5	1	3	3	2	2	3	2	5	5	5	2	2	1	2	2	1	1	1	1	1
2	2	1	1	6	0	3	3	4	3	2	3	1	2	2	3	1	2	1	3	2	2	2	3	2	5	5	4	5	5	1	4	3	2	2	3	2	4	3	4	1	1	2	2	1	1	2	1	1	2
3	2	1	1	7	1	3	4	3	2	3	3	3	3	3	2	4	3	2	2	3	3	4	4	4	4	3	4	4	2	2	4	3	2	3	3	2	4	4	3	2	2	1	2	1	2	1	1	1	2
1	1	1	1	4	0	2	2	3	2	2	3	2	2	3	1	3	4	3	4	3	2	2	2	3	5	5	3	4	5	5	4	4	4	4	4	3	5	5	3	2	2	3	2	2	2	1	1	2	2
2	1	1	0	4	0	1	3	3	3	3	2	1	3	3	3	4	4	4	3	4	3	4	3	3	5	5	5	5	4	1	3	2	2	1	2	2	4	4	4	2	1	2	1	1	1	1	1	1	1
1	1	1	1	4	0	4	4	4	2	4	3	1	2	3	1	2	2	2	2	2	2	2	3	3	2	3	3	2	3	2	3	2	3	2	3	2	4	4	4	2	2	4	2	2	2	2	2	1	1
3	5	3	3	14	1	3	3	3	2	2	2	2	2	3	1	3	2	1	1	2	2	3	5	3	3	3	2	3	3	2	5	4	3	3	4	1	5	5	4	1	2	4	3	2	2	1	1	1	2
3	1	2	1	7	1	3	4	4	1	2	3	1	2	3	3	3	2	2	2	2	2	2	3	3	5	3	2	3	3	1	4	4	3	1	2	1	3	3	3	2	1	2	3	3	2	2	1	1	2
2	1	1	1	5	0	3	3	3	3	3	2	2	2	2	3	2	3	3	3	2	1	1	2	3	2	1	2	1	1	2	4	3	3	3	4	5	4	3	4	2	1	3	4	3	1	2	2	1	2
3	4	3	4	14	1	3	3	3	1	2	2	1	1	3	1	2	3	4	2	3	2	2	3	3	2	3	3	2	3	2	4	3	3	3	3	2	4	4	5	2	2	1	3	1	2	2	1	1	2
3	1	1	1	6	0	4	3	4	3	3	3	1	2	2	2	3	1	1	2	2	4	2	3	2	4	2	4	2	4	2	5	4	4	4	4	3	1	2	1	4	2	1	4	1	2	3	2	3	2
2	1	1	3	7	1	3	3	4	2	2	2	1	2	3	2	2	2	2	2	2	2	3	3	3	2	2	2	2	2	3	4	4	3	3	3	2	3	2	3	2	1	1	2	1	2	2	1	1	2
1	1	1	2	5	0	3	4	4	2	3	4	2	3	3	3	3	2	2	3	1	1	1	2	2	2	4	3	2	4	4	5	4	5	4	4	3	3	3	3	2	3	2	4	2	2	3	1	1	2
1	1	1	2	5	0	2	2	3	3	4	1	2	3	2	3	4	3	4	4	4	3	3	1	5	4	5	5	5	2	4	3	2	1	1	1	1	5	5	3	3	1	1	1	1	1	1	1	1	2
3	1	1	1	6	0	3	3	2	2	3	2	4	2	2	3	3	2	1	2	2	2	2	4	3	2	2	1	3	1	2	4	3	1	2	3	3	4	4	4	2	2	2	2	1	2	1	1	1	2
2	1	1	0	4	0	4	4	2	3	2	2	2	3	3	2	2	2	3	3	2	1	1	2	3	1	2	1	2	1	2	4	4	3	2	3	3	5	4	4	2	2	2	2	3	1	2	1	1	2
3	1	2	1	7	1	3	3	4	3	2	3	1	3	3	3	2	2	1	2	3	3	3	4	3	4	3	2	4	2	2	4	4	3	3	3	2	4	4	4	2	2	3	2	3	2	1	1	1	2
2	1	1	0	4	0	3	3	2	1	1	1	1	2	3	1	2	4	3	2	2	2	2	3	4	1	2	2	2	1	2	4	3	4	4	4	2	4	4	4	2	2	2	2	1	2	1	1	1	2
4	2	1	3	10	1	4	4	4	2	3	3	2	2	2	2	2	1	2	2	2	2	3	2	3	2	2	2	3	2	3	4	4	4	3	4	4	3	3	3	3	2	4	4	4	4	2	2	2	2
2	1	1	1	5	0	3	3	2	1	4	2	2	1	1	1	2	1	2	1	1	2	2	1	2	1	2	2	1	2	4	4	4	5	4	4	3	3	2	2	3	4	3	3	2	4	2	2	3	2
3	3	2	3	11	1	2	3	1	2	4	2	2	2	1	1	5	4	4	5	5	5	5	5	5	2	3	5	5	5	1	4	4	4	2	4	3	3	3	2	3	2	3	3	1	2	1	2	1	2
1	1	1	0	3	0	3	3	2	2	3	3	3	2	3	2	3	2	3	2	2	2	2	2	3	2	2	2	2	2	5	4	4	4	4	4	4	4	4	4	2	2	2	2	1	1	1	1	1	2
1	1	1	2	5	0	4	3	3	2	2	2	1	2	2	2	2	3	3	1	3	3	3	3	3	2	1	1	2	1	2	4	4	3	3	4	3	5	4	4	2	2	1	2	1	2	2	2	1	2
2	1	1	1	5	0	2	1	1	1	4	3	3	2	1	1	4	4	4	3	3	1	1	3	3	3	2	2	3	3	3	3	3	3	2	2	2	5	5	5	1	1	1	1	2	1	1	1	1	2
2	2	1	1	6	0	3	3	4	2	4	3	1	2	2	2	2	2	2	2	3	3	3	3	3	2	2	2	2	2	3	4	4	3	3	3	3	4	3	3	2	1	2	2	1	1	1	1	1	2
3	3	1	6	13	1	3	4	2	3	2	3	1	3	2	1	3	1	1	1	1	2	2	4	4	1	1	1	1	1	4	5	5	5	2	4	4	5	4	5	2	3	4	4	4	3	2	1	2	1
3	1	1	1	6	0	4	4	4	2	2	2	1	2	3	3	3	2	1	2	1	1	1	2	3	4	4	5	3	3	1	3	2	3	2	3	4	5	5	5	2	1	2	2	2	1	3	2	1	2
2	1	1	1	5	0	3	2	2	1	4	3	2	1	1	1	2	3	3	3	3	3	3	3	3	1	2	1	3	2	2	4	4	3	3	3	2	4	4	4	3	2	2	2	2	2	2	1	1	2
1	1	1	1	4	0	4	3	3	1	2	4	4	1	2	2	3	2	2	1	1	1	1	2	2	2	1	1	1	1	4	4	4	4	4	4	4	4	4	4	2	4	4	4	4	2	2	1	2	1
1	1	1	1	4	0	4	3	4	2	2	4	2	2	3	3	3	2	1	3	3	3	3	4	3	3	3	3	3	3	3	4	3	3	3	3	3	3	2	2	2	2	1	3	2	2	2	2	2	2
1	1	1	0	3	0	1	3	2	1	3	3	2	2	3	3	4	4	4	4	3	4	4	3	3	4	4	4	4	3	4	4	3	2	2	2	3	3	3	2	2	1	2	2	2	2	1	1	1	1
1	1	1	1	4	0	2	3	3	3	2	3	3	3	3	3	4	3	4	4	3	2	3	3	3	5	4	4	5	4	2	3	2	2	2	3	2	4	4	4	2	1	2	2	2	1	2	1	1	2
4	5	1	4	14	1	4	4	4	4	1	1	1	4	4	4	1	2	3	2	2	1	1	3	3	2	2	2	1	2	2	2	3	3	1	2	1	5	5	5	1	2	3	2	2	1	1	2	1	1
1	1	1	0	3	0	2	4	3	3	2	2	2	3	3	3	3	4	3	4	2	3	2	1	1	3	5	5	4	5	3	4	3	4	4	4	3	3	3	2	3	3	2	2	1	2	3	1	1	1
2	2	1	3	8	1	3	3	3	2	3	2	2	2	3	2	2	2	2	3	4	4	4	5	4	4	3	3	4	3	1	5	5	3	3	3	3	5	5	5	1	1	4	3	3	1	3	2	1	2
1	1	1	0	3	0	4	4	4	3	3	1	1	4	3	4	1	1	1	1	1	1	1	2	3	1	1	1	1	1	1	4	4	4	5	5	4	4	3	3	3	3	3	2	2	2	2	1	1	2
1	1	1	1	4	0	3	3	3	3	4	3	1	1	1	1	2	2	2	2	2	2	3	4	4	2	4	4	2	4	1	3	4	3	3	3	1	2	2	4	3	2	2	2	1	2	2	1	1	2
4	1	1	1	7	1	2	3	3	4	1	1	1	4	4	4	3	4	4	4	3	3	3	4	4	5	5	5	4	5	1	4	2	3	2	3	2	5	5	5	2	1	2	2	2	1	1	1	1	1
2	1	1	1	5	0	3	3	4	3	4	3	2	2	2	2	2	3	2	2	3	3	3	2	3	2	2	2	2	2	3	4	4	3	3	3	3	3	3	3	2	2	2	2	2	2	2	2	1	1
1	1	1	2	5	0	3	3	4	3	4	4	1	3	3	3	3	2	2	3	3	2	2	1	1	2	2	1	2	2	3	4	4	4	4	4	4	3	3	2	2	2	3	3	3	3	2	1	2	2
1	1	1	1	4	0	3	3	3	4	2	1	2	3	3	3	3	4	2	2	3	2	2	2	3	4	4	4	4	4	1	3	3	4	2	3	3	5	5	4	2	2	2	2	1	1	1	1	1	1
2	1	2	1	6	0	2	3	2	2	3	2	2	2	3	3	3	3	3	4	4	3	4	2	2	4	2	2	4	4	2	3	2	3	1	2	1	3	2	2	2	1	2	2	1	1	1	1	1	2
1	1	1	0	3	0	2	2	3	4	3	2	2	4	3	3	3	3	2	4	4	3	3	3	3	4	4	3	4	3	3	3	3	2	1	3	2	3	3	4	2	1	1	2	1	1	1	1	1	1
2	1	1	0	4	0	3	4	3	3	4	3	1	3	2	2	3	3	3	3	4	4	3	2	2	3	3	3	4	2	1	4	3	2	1	1	3	3	4	3	2	1	2	3	3	2	1	2	1	1
1	1	1	0	3	0	2	3	3	3	1	1	1	2	3	3	3	4	4	5	4	2	2	5	5	4	4	4	4	2	1	3	3	3	3	3	3	5	5	5	2	2	2	2	2	2	2	2	2	1
1	1	1	0	3	0	3	3	2	3	3	3	2	3	3	2	3	2	2	2	2	2	2	3	3	2	2	1	2	1	3	4	3	3	3	3	3	4	3	3	2	1	3	2	1	2	1	2	1	2
3	5	1	4	13	1	4	4	2	3	3	2	2	2	2	1	1	2	2	2	2	1	1	1	1	1	1	2	1	1	3	4	4	4	2	3	1	5	5	5	2	1	2	1	1	1	2	1	1	1
1	1	1	1	4	0	3	3	3	2	2	1	1	2	3	3	2	3	3	3	2	2	1	3	3	4	5	4	4	3	3	3	3	3	2	3	2	4	4	4	2	1	2	2	1	1	2	2	1	1
3	5	1	4	13	1	3	3	3	3	3	3	2	2	2	2	3	2	2	2	2	2	2	3	3	2	3	3	2	1	2	4	4	3	2	3	2	3	3	3	2	1	1	2	2	1	2	1	1	1
1	1	1	1	4	0	4	3	4	4	4	3	1	1	1	2	2	1	2	1	3	4	3	3	2	2	2	3	3	4	2	4	3	3	1	2	2	4	4	4	2	2	2	2	1	1	1	2	1	1
3	5	3	1	12	1	2	3	3	3	3	3	3	2	3	3	3	3	4	4	2	2	2	3	3	3	3	3	3	4	2	4	4	3	2	3	2	4	4	3	2	2	2	2	1	1	2	1	1	2
1	1	1	0	3	0	3	3	4	3	2	3	1	3	3	3	2	2	2	1	2	1	2	3	2	2	1	1	1	1	2	4	4	4	3	4	3	4	5	4	2	3	4	4	4	3	3	3	4	1
4	5	3	3	15	1	4	2	4	3	1	2	1	4	4	1	2	3	2	2	4	2	3	3	4	2	2	2	3	1	1	3	3	2	1	1	2	5	4	4	1	1	2	2	1	1	3	1	1	1
3	1	3	1	8	1	2	2	2	3	2	1	1	3	3	3	3	2	3	4	4	3	4	4	5	5	5	5	5	5	1	4	3	2	1	3	1	4	4	4	2	1	2	2	1	1	2	1	1	1
2	2	1	1	6	0	3	3	3	3	1	2	1	4	4	4	1	2	2	2	4	4	3	5	5	2	4	2	2	2	1	2	2	3	1	2	1	5	5	5	2	1	3	3	1	1	1	1	1	1
2	1	2	1	6	0	3	3	3	4	3	2	1	3	2	2	3	3	2	2	3	3	3	2	1	4	5	4	4	4	3	3	3	3	2	3	2	3	3	3	2	1	1	2	1	2	2	1	1	2
2	1	1	1	5	0	3	3	3	2	3	3	3	2	2	2	3	2	2	2	2	1	1	2	2	2	2	1	2	2	4	4	4	4	4	4	3	4	3	3	3	2	2	4	4	3	3	1	2	2
1	1	1	1	4	0	3	2	2	3	2	3	3	3	2	3	2	3	3	3	4	2	3	3	3	3	3	2	2	4	2	3	2	2	2	2	2	4	4	4	2	1	2	2	1	1	1	1	1	2
3	1	3	3	10	1	3	2	3	3	3	2	2	3	3	3	3	4	4	4	4	4	3	3	2	2	3	2	3	4	1	3	3	2	1	2	2	4	3	2	2	1	1	2	1	1	1	1	1	1
2	2	1	1	6	0	3	3	4	3	3	2	2	3	3	3	3	3	2	3	3	2	3	4	4	4	4	4	4	4	1	3	2	3	3	3	3	5	5	4	1	1	2	2	3	1	1	1	1	2
1	1	1	1	4	0	3	4	4	1	4	4	1	1	1	2	2	3	1	2	2	2	1	1	1	3	5	2	4	4	4	4	3	4	4	3	3	4	4	2	3	3	4	3	1	2	2	2	1	2
1	1	1	0	3	0	2	3	2	3	3	1	1	3	3	2	3	3	3	4	4	3	3	4	5	4	3	2	3	3	1	4	3	2	1	3	2	5	5	5	1	1	2	2	1	1	2	1	1	2
1	1	1	0	3	0	3	2	3	3	2	1	1	3	3	3	3	3	4	3	3	3	3	3	4	4	4	2	4	4	2	2	2	2	2	3	2	5	5	5	1	1	1	2	2	1	1	1	1	2
3	4	3	3	13	1	3	4	4	1	4	3	1	1	1	4	1	3	5	5	4	1	1	5	5	4	4	5	4	4	3	4	3	3	3	3	3	5	5	5	2	2	2	2	1	1	1	1	1	2
2	1	1	0	4	0	4	2	3	3	2	1	1	2	3	2	2	3	2	2	3	1	3	3	3	4	4	2	4	1	1	2	3	2	1	1	1	5	5	5	1	1	1	1	1	1	1	1	1	2
2	1	1	0	4	0	3	3	3	1	3	3	3	2	3	3	2	2	2	2	2	3	4	4	3	2	2	2	2	4	2	4	3	4	3	2	2	4	3	3	2	2	2	2	1	1	1	1	2	2
2	1	1	3	7	1	3	2	2	3	3	2	2	3	3	2	3	3	4	4	3	3	3	2	3	3	4	5	5	3	1	4	3	2	2	3	2	5	4	4	2	1	3	2	2	2	1	1	1	2
1	1	1	1	4	0	3	3	3	2	3	3	2	1	2	2	2	2	2	3	2	1	1	3	3	2	2	2	2	2	5	5	4	5	4	4	4	4	4	3	3	3	4	4	4	3	2	1	3	1
3	4	2	3	12	1	3	3	4	3	3	1	1	2	2	2	2	1	1	1	4	3	4	3	4	1	1	1	1	5	2	4	3	4	3	3	1	5	5	4	2	1	2	2	2	2	1	1	1	2
2	2	1	1	6	0	3	3	2	3	3	2	1	2	3	1	2	3	1	2	4	2	3	3	4	2	4	2	3	5	2	3	2	4	5	5	4	5	5	5	3	4	4	3	4	4	2	1	4	2
2	2	1	1	6	0	3	2	3	3	3	1	1	2	2	2	2	2	2	2	3	1	1	3	3	3	2	2	3	2	1	3	3	3	1	1	2	5	5	5	1	2	1	2	2	1	2	1	1	2
2	3	1	1	7	1	3	4	4	2	2	2	1	2	2	3	2	2	1	2	2	2	3	2	1	2	2	2	1	2	4	4	3	4	4	4	4	4	5	3	3	2	3	3	4	3	3	2	2	1
3	3	1	1	8	1	3	4	4	1	1	2	1	2	3	2	3	2	1	3	3	3	3	1	2	4	2	1	3	2	2	4	3	2	3	3	2	3	3	4	2	1	3	1	1	2	2	1	1	2
3	3	2	0	8	1	3	3	3	1	3	3	3	1	1	2	2	2	2	3	2	2	2	3	2	4	3	3	2	3	3	4	3	4	3	3	3	3	3	2	2	2	2	2	2	2	1	2	2	2
1	1	1	1	4	0	2	3	2	1	4	3	2	1	1	2	3	3	4	4	4	4	5	5	5	4	4	2	2	1	2	4	4	3	3	3	3	3	3	1	3	3	2	3	3	3	4	2	1	2
1	1	1	1	4	0	3	2	3	3	3	2	2	3	3	2	2	2	2	2	3	2	2	3	3	2	2	3	3	2	2	3	3	3	3	3	3	5	5	4	2	2	1	1	1	2	1	2	1	2
2	1	1	1	5	0	3	3	3	2	4	3	3	1	1	1	2	2	2	2	2	3	3	3	2	2	3	2	2	2	2	4	4	4	3	3	2	2	2	2	3	3	2	2	3	2	2	1	1	2
1	1	1	1	4	0	2	4	3	2	3	2	1	2	3	3	2	3	3	3	3	3	3	2	2	5	5	4	4	4	4	4	4	4	3	3	3	1	1	2	3	2	2	2	1	1	2	1	1	2
2	1	1	1	5	0	3	4	3	1	3	3	1	1	2	2	2	1	2	2	3	3	3	2	2	2	2	2	3	3	2	4	3	4	4	3	3	4	4	4	2	2	1	2	3	3	3	2	1	1
1	1	1	0	3	0	2	4	2	1	2	2	2	1	2	2	4	4	4	4	4	4	4	4	4	4	4	4	3	4	2	4	4	2	3	3	3	3	3	2	3	2	2	3	1	2	1	1	1	2
3	1	2	2	8	1	3	2	2	3	3	3	3	2	2	2	3	2	4	3	3	3	3	4	3	1	1	1	2	2	3	4	3	3	2	2	1	4	4	4	2	2	2	3	3	2	1	1	1	2
2	1	1	2	6	0	2	2	3	2	2	2	2	2	3	3	3	4	4	3	3	5	5	4	2	3	2	1	2	2	1	4	2	1	1	4	3	5	5	3	2	1	1	3	1	2	2	2	1	2
2	1	1	1	5	0	3	2	2	3	4	2	2	3	2	2	2	3	3	2	2	3	3	2	3	2	3	2	2	2	2	4	4	3	3	3	3	4	4	4	2	2	3	2	2	3	3	1	2	2
4	5	2	5	16	1	3	3	2	2	3	2	2	2	1	2	3	2	2	2	2	2	3	3	3	2	3	2	3	3	2	4	4	4	4	4	3	3	3	3	3	2	4	3	4	2	2	2	1	1
1	1	1	1	4	0	2	2	3	1	3	2	2	1	3	2	3	3	3	2	2	2	1	2	2	2	1	1	2	1	2	4	4	4	4	4	3	4	3	2	4	4	2	4	1	1	1	1	1	2
1	1	1	0	3	0	4	3	2	1	3	1	1	1	2	1	2	3	2	2	2	1	1	3	3	1	2	2	1	2	3	3	4	4	3	3	2	4	4	4	2	2	3	1	3	2	1	1	1	2
3	1	1	1	6	0	3	3	4	2	4	3	2	1	2	1	2	2	2	2	2	2	2	3	3	2	2	1	2	1	5	4	4	5	4	4	3	4	4	3	4	3	3	4	4	2	3	2	1	2
1	1	1	1	4	0	4	4	4	2	3	3	1	1	1	1	1	2	1	1	2	2	2	2	2	2	1	2	2	2	3	4	4	4	4	4	3	4	3	3	2	3	3	4	4	3	4	2	3	2
4	4	1	5	14	1	3	3	2	2	3	2	2	2	3	1	2	2	3	3	3	3	3	3	2	2	3	2	3	2	3	4	3	4	3	4	3	3	3	4	3	2	2	3	1	2	1	1	1	2
4	1	3	3	11	1	4	2	2	3	3	3	3	3	2	2	2	1	2	1	1	2	1	1	2	4	1	1	3	1	3	4	4	4	4	3	2	4	5	3	1	1	1	2	4	2	2	1	1	2
2	2	1	2	7	1	3	2	2	1	2	2	2	3	3	1	3	3	3	2	3	3	4	3	3	2	2	2	2	2	2	4	3	2	2	3	2	4	4	3	1	1	2	3	2	1	2	1	1	2
2	1	1	0	4	0	3	2	3	3	4	4	4	1	1	1	3	2	3	2	2	3	4	4	4	2	2	2	2	1	3	4	3	3	3	4	4	3	3	4	3	2	2	2	2	2	2	2	2	2
1	1	1	1	4	0	4	3	3	2	3	3	2	2	2	1	2	2	2	1	2	2	2	2	3	2	1	1	1	1	4	4	4	4	4	4	4	5	4	3	3	3	3	3	3	3	3	3	2	2
3	5	2	4	14	1	3	3	3	2	3	2	1	2	2	2	3	2	2	4	2	3	3	3	3	1	2	2	2	3	3	4	4	4	2	4	2	4	4	3	4	2	3	4	2	2	2	1	1	2
2	1	1	0	4	0	3	4	3	1	4	4	4	1	1	3	2	3	3	4	1	3	1	3	3	1	2	3	1	1	5	4	4	4	1	3	2	1	1	1	4	2	1	3	1	1	1	1	1	2
1	1	1	1	4	0	4	3	3	2	2	2	2	2	2	1	1	2	1	1	2	2	2	3	3	2	2	2	1	2	3	4	4	4	3	4	3	4	3	3	3	2	4	3	3	2	2	1	1	2
2	1	1	1	5	0	3	2	3	2	2	2	1	3	3	2	2	4	3	2	3	3	2	3	3	3	4	2	2	4	1	2	2	1	2	2	2	4	5	4	1	1	1	2	2	1	1	1	1	2
3	1	2	1	7	1	3	3	3	2	4	3	2	1	2	2	2	2	3	2	2	2	2	3	2	1	1	2	2	1	3	3	3	4	4	4	3	4	4	3	2	2	1	2	2	2	2	1	1	2
3	1	1	1	6	0	3	3	2	2	4	4	3	2	2	1	2	2	3	2	2	3	3	3	3	1	1	3	2	1	5	4	4	4	4	4	2	4	4	3	2	2	2	2	1	1	1	1	1	2
2	1	2	1	6	0	4	4	4	2	2	3	2	2	2	2	2	2	2	1	2	2	3	3	4	2	3	2	2	2	3	4	3	4	3	3	3	4	4	4	3	2	3	2	2	2	2	1	1	2
1	1	1	0	3	0	3	3	3	4	4	4	3	2	2	1	3	3	3	3	4	3	3	3	3	2	2	2	2	2	2	3	2	3	2	2	1	4	4	4	2	2	1	2	1	1	1	1	1	2
2	3	2	1	8	1	2	2	2	2	4	3	2	2	2	2	3	4	4	4	4	2	2	4	3	3	2	4	2	2	2	4	2	3	3	3	1	3	3	4	2	1	3	3	3	3	4	2	1	2
1	1	1	0	3	0	4	4	3	2	4	3	2	1	1	1	3	2	2	2	1	2	1	2	3	1	1	1	1	1	5	4	5	4	4	4	4	4	4	3	2	4	4	1	4	3	2	1	3	2
2	1	2	1	6	0	4	3	3	2	3	2	2	3	3	2	2	2	1	1	2	2	3	4	4	1	1	1	2	1	2	4	4	4	3	4	3	4	4	4	1	2	4	3	4	3	3	1	1	1
3	4	3	3	13	1	4	2	4	2	3	2	2	3	3	2	1	2	2	1	2	2	3	3	3	2	2	2	2	2	3	5	4	4	4	4	3	5	4	4	4	1	1	3	2	2	3	1	1	2
2	1	1	2	6	0	3	3	3	2	3	2	2	2	2	3	2	2	3	4	2	3	3	3	3	2	4	2	3	2	3	4	4	4	3	3	3	4	3	2	2	3	2	3	3	4	2	2	1	2
3	5	3	4	15	1	4	3	3	3	4	2	1	3	2	2	3	3	3	3	3	3	3	3	3	3	3	2	3	2	1	3	3	3	2	3	2	4	4	4	2	2	2	2	2	2	1	1	1	2
1	1	1	0	3	0	3	3	2	2	3	3	3	2	2	3	2	3	4	2	2	1	1	2	1	2	2	3	3	2	1	4	4	4	3	3	2	4	3	4	2	2	2	2	3	1	1	1	2	2
1	1	1	1	4	0	3	3	3	1	4	3	1	2	2	3	3	3	4	4	3	4	2	2	4	2	2	2	2	2	2	4	4	4	4	4	3	4	4	2	2	2	1	3	1	3	1	1	1	2
3	1	1	2	7	1	3	1	3	2	3	2	2	2	2	1	4	2	2	3	3	1	1	2	2	2	2	2	2	2	2	4	4	4	4	4	2	3	3	3	2	3	2	3	3	3	1	1	1	2
1	1	1	1	4	0	3	3	3	2	4	3	1	1	1	1	2	2	3	2	3	3	3	3	2	1	1	1	1	1	3	4	4	4	3	4	2	4	4	2	3	3	1	3	4	1	2	2	1	2
1	1	1	1	4	0	2	2	3	4	1	1	1	4	4	2	4	5	4	3	4	2	3	5	3	4	4	2	4	2	2	3	2	1	1	1	2	5	5	5	1	1	1	1	1	1	1	1	1	2
2	1	1	1	5	0	3	2	2	1	4	2	2	1	1	1	3	3	4	3	3	3	3	3	3	2	2	2	2	2	2	4	3	3	3	3	3	3	3	3	2	2	4	2	3	4	1	1	2	2
3	1	2	3	9	1	3	3	3	1	4	3	3	1	1	1	2	3	2	2	2	1	1	2	1	1	2	2	2	2	4	4	4	3	2	4	4	4	3	2	2	4	4	4	2	4	2	2	1	2
2	1	3	4	10	1	3	3	3	2	3	3	3	3	3	2	2	2	2	2	2	3	3	3	3	2	3	2	1	1	3	4	3	3	1	2	2	4	5	3	3	2	4	4	4	3	4	1	2	1
2	2	1	0	5	0	4	4	3	2	3	3	2	1	2	1	2	2	2	1	2	3	3	3	2	1	1	1	1	2	4	4	4	4	4	3	3	3	3	3	2	2	3	3	3	2	1	1	1	2
2	1	2	2	7	1	3	2	2	3	2	1	1	3	3	3	3	2	4	4	3	5	5	4	4	4	4	4	4	4	2	3	4	2	2	3	2	4	4	4	2	3	2	3	1	1	1	2	1	1
1	1	1	1	4	0	3	2	2	3	3	4	3	1	1	2	2	3	3	2	2	1	1	1	1	2	3	2	1	1	3	4	4	4	4	4	4	3	3	3	2	2	2	3	3	2	1	1	2	1
2	1	1	0	4	0	4	4	4	1	4	3	2	1	2	1	1	1	1	1	1	1	2	3	2	1	1	2	1	1	3	5	5	5	4	5	4	4	4	3	3	2	2	4	4	2	4	3	1	2
1	1	1	0	3	0	4	3	3	2	3	3	3	3	3	2	2	4	4	4	2	2	2	3	3	2	2	2	1	1	2	3	3	4	2	2	2	3	3	3	2	3	2	2	1	1	1	1	1	2
1	1	1	0	3	0	4	3	3	1	4	4	4	1	1	1	1	1	2	2	2	1	1	2	2	1	1	1	1	1	4	4	4	4	4	4	3	4	4	3	2	4	4	4	4	4	4	4	2	2
1	1	1	0	3	0	4	3	3	3	3	2	1	3	2	2	2	3	3	2	2	2	2	3	4	3	5	3	3	2	2	4	3	3	2	3	1	4	4	3	2	1	2	2	1	1	1	1	1	2
2	2	1	3	8	1	3	2	3	2	2	3	2	2	2	2	2	2	3	2	3	2	2	3	3	2	3	2	3	3	2	4	3	3	2	3	2	4	4	3	2	2	2	2	1	1	2	1	1	1
3	4	1	3	11	1	4	4	3	2	3	3	3	2	2	2	1	2	2	2	2	2	2	3	2	1	1	2	1	1	4	4	4	4	4	4	4	3	3	2	4	4	4	4	4	4	4	2	2	2
3	2	1	3	9	1	3	2	2	1	2	2	2	1	3	1	3	3	2	1	2	4	3	4	2	2	2	3	2	2	4	3	2	4	3	3	2	4	4	2	2	2	4	2	2	3	2	1	1	2
2	1	2	1	6	0	3	3	2	1	4	4	4	1	1	1	2	2	2	1	2	2	2	2	3	1	2	2	1	1	4	5	4	5	4	5	3	3	4	3	3	4	3	4	3	4	3	2	4	2
1	1	1	0	3	0	3	3	3	3	3	2	2	3	2	1	2	3	2	2	1	2	2	3	3	2	2	2	2	2	3	5	5	4	5	5	5	4	3	4	2	2	3	3	3	2	2	2	1	2
4	1	1	2	8	1	4	4	3	3	3	2	2	2	3	1	1	2	2	2	2	2	2	1	3	2	2	2	2	2	1	5	4	4	3	4	3	5	5	4	2	2	3	3	2	1	2	1	1	2
2	2	1	1	6	0	3	3	2	1	4	2	3	2	2	1	2	2	2	2	2	2	3	1	2	2	1	1	2	1	2	4	4	3	4	4	3	3	2	3	2	2	3	2	1	1	2	1	1	2
1	1	1	0	3	0	4	3	4	3	4	2	2	2	2	2	2	2	1	2	2	2	3	3	3	3	4	3	4	4	2	4	3	4	4	3	2	3	3	3	2	2	1	2	4	1	2	2	1	2
2	1	1	0	4	0	4	2	2	2	1	2	1	2	3	3	2	2	2	2	2	1	2	3	3	2	2	1	2	2	1	4	4	3	4	4	3	4	4	5	2	2	2	2	1	1	2	1	1	2
1	1	1	0	3	0	2	3	1	2	2	2	1	2	2	3	3	5	3	4	3	2	3	4	4	3	3	4	3	3	2	3	2	3	2	2	1	4	4	4	1	2	1	1	1	2	2	1	1	1
3	2	1	2	8	1	4	3	3	1	2	3	1	3	2	1	2	3	1	1	3	3	3	1	1	1	1	1	1	1	5	4	2	3	2	4	1	3	3	2	3	2	2	2	3	1	1	1	1	2
2	2	2	1	7	1	2	3	2	3	3	3	1	2	2	1	3	4	4	1	4	3	2	2	2	4	5	3	5	5	2	3	3	2	2	1	1	2	2	3	1	1	1	1	1	2	1	1	1	1
3	2	1	1	7	1	4	3	3	2	3	2	2	2	3	2	2	2	3	1	2	2	2	2	3	1	1	1	1	1	4	4	4	3	4	4	4	4	4	4	2	3	3	4	4	2	2	1	1	2
1	1	1	0	3	0	3	3	3	2	4	2	1	2	2	1	2	3	2	1	2	2	2	3	3	2	1	1	2	1	2	4	3	2	3	3	2	5	5	4	2	1	1	2	2	1	1	1	1	2
3	3	3	3	12	1	3	3	2	3	3	2	2	2	2	1	3	4	4	2	3	3	3	4	4	2	2	3	2	2	3	4	4	4	2	3	2	4	4	4	2	2	2	3	2	2	2	1	1	2
1	1	1	1	4	0	3	2	2	3	3	2	2	3	2	2	3	4	3	3	2	2	3	3	3	1	2	1	2	1	2	3	2	3	2	3	3	5	4	4	2	2	2	3	2	2	2	3	1	2
2	2	1	2	7	1	3	3	2	3	3	1	2	2	3	2	3	3	2	5	3	4	4	4	5	4	5	5	5	5	2	4	3	2	2	2	2	3	3	3	2	1	2	2	2	1	2	1	1	2
3	4	1	3	11	1	4	2	2	2	3	2	2	2	3	2	2	3	2	2	3	3	3	3	4	1	2	3	3	1	3	3	4	2	2	3	2	3	4	3	2	1	1	2	1	1	2	1	1	2
1	1	1	0	3	0	4	3	3	1	3	2	2	2	2	1	2	2	2	1	2	3	2	2	2	1	1	1	1	1	3	4	4	4	4	4	4	5	5	4	1	1	2	3	2	2	2	2	1	2
1	1	1	0	3	0	3	3	3	3	3	2	3	2	3	3	3	3	3	2	2	2	3	3	3	3	3	4	3	3	3	4	3	3	2	2	2	2	3	3	2	1	2	2	1	2	3	1	1	2
1	1	1	0	3	0	4	3	3	2	2	2	2	2	2	1	2	3	2	2	2	2	2	3	3	2	2	1	2	2	2	4	4	4	4	4	2	4	4	3	2	2	3	3	1	2	2	1	2	2
2	2	2	0	6	0	3	3	2	3	3	2	2	3	3	2	1	3	2	1	2	2	3	3	2	1	1	1	1	3	4	5	5	5	4	5	4	3	3	4	4	4	4	4	4	3	2	3	1	2
3	1	2	1	7	1	4	4	4	1	4	3	1	2	1	1	2	2	2	2	2	2	2	2	3	2	2	1	2	2	4	4	4	4	4	4	4	4	4	3	2	3	2	3	2	1	1	1	1	2
1	1	1	1	4	0	3	2	2	2	3	2	1	2	3	2	3	4	4	2	3	2	2	3	3	2	1	1	3	2	2	4	3	2	2	4	2	5	4	4	2	2	1	3	2	2	2	1	1	2
2	1	1	2	6	0	4	3	3	3	3	2	1	2	2	1	2	3	2	1	3	2	2	2	3	1	1	1	2	1	2	4	4	3	2	4	3	4	4	5	2	2	3	3	4	1	2	1	1	2
1	1	1	0	3	0	4	4	4	3	2	3	1	2	3	1	1	1	1	1	1	2	2	1	3	1	1	1	1	1	4	4	3	4	4	4	3	5	5	3	4	4	4	4	3	3	4	2	2	2
2	1	1	1	5	0	3	2	3	3	2	2	2	2	3	3	3	4	3	2	3	4	4	3	4	2	3	2	3	2	2	3	2	2	2	2	2	4	4	4	2	1	1	1	2	1	2	2	1	1
2	1	1	1	5	0	2	2	2	3	2	2	2	3	3	2	3	4	4	3	3	3	3	3	3	2	3	2	3	2	2	3	3	2	2	2	3	4	4	4	2	1	1	2	2	2	2	1	1	2
3	5	3	3	14	1	3	3	4	2	4	3	2	2	2	2	1	2	2	1	1	2	2	2	2	2	3	3	3	2	2	4	4	4	4	4	3	3	3	2	2	2	4	4	3	4	3	2	1	2
1	1	1	0	3	0	4	4	3	2	2	3	3	2	3	2	2	1	2	1	2	2	2	3	3	1	2	2	2	1	4	4	3	4	3	4	2	3	3	3	2	3	3	3	2	2	2	2	1	2
2	1	1	3	7	1	3	4	3	1	4	4	4	1	1	2	2	3	2	2	2	1	1	1	1	1	2	2	2	2	3	4	3	4	3	3	3	4	4	3	2	2	1	3	3	2	1	1	1	2
3	3	1	3	10	1	4	4	3	1	4	4	2	1	1	1	1	2	2	2	2	1	1	3	3	1	3	2	2	1	4	4	3	4	4	4	2	5	5	4	3	3	2	2	4	3	1	1	2	2
1	1	1	2	5	0	3	3	2	2	3	2	2	2	2	1	2	2	3	1	2	2	2	3	4	3	3	3	2	2	4	4	3	3	2	2	1	4	3	2	4	2	2	3	2	2	1	1	1	2
1	1	1	0	3	0	3	3	2	3	3	3	2	2	2	1	2	2	1	1	2	2	2	4	4	1	1	2	3	2	3	4	4	4	3	3	2	4	4	3	2	1	4	3	4	2	2	1	2	2
1	1	1	0	3	0	4	3	4	3	2	1	1	3	3	3	3	2	2	1	4	3	3	3	3	1	1	1	1	1	2	4	4	2	2	3	1	4	4	4	1	1	1	2	1	2	2	1	1	2
2	1	1	2	6	0	4	4	4	2	2	2	1	2	3	3	1	2	2	1	2	2	2	3	2	1	2	1	2	1	3	4	4	4	4	4	3	4	4	4	3	3	2	3	3	2	2	1	1	1
3	1	1	3	8	1	4	4	4	1	3	3	2	2	3	1	1	1	1	1	2	1	1	3	3	1	1	1	1	1	5	5	5	4	4	5	4	5	5	5	2	3	4	4	4	2	2	3	2	2
2	1	1	0	4	0	3	3	2	3	1	1	1	2	3	1	3	3	2	2	3	2	2	1	2	2	2	2	4	2	1	4	3	3	2	3	2	5	5	5	2	1	2	2	1	1	1	1	1	2
2	1	2	1	6	0	4	4	2	2	4	3	2	1	1	1	2	1	1	1	1	1	1	1	1	1	1	1	1	1	5	4	4	5	5	4	3	3	4	3	4	4	2	4	3	4	3	1	1	2
1	1	1	1	4	0	3	2	3	3	1	2	2	3	3	1	2	3	3	1	2	1	1	3	3	2	2	2	2	2	1	3	2	2	2	2	2	5	5	5	1	1	1	2	2	1	1	1	1	2
1	1	1	2	5	0	4	3	4	3	3	2	2	3	3	3	2	1	2	2	2	2	3	3	3	2	1	1	1	1	1	4	4	4	4	4	2	4	4	4	1	2	2	2	1	2	2	2	1	2
1	1	1	1	4	0	3	2	3	3	2	1	1	3	3	2	2	3	3	2	3	2	2	3	3	4	4	4	5	4	2	3	3	3	2	3	2	5	5	5	2	1	2	2	2	1	2	1	1	1
1	1	1	1	4	0	4	4	4	3	2	1	1	3	2	1	2	2	2	1	2	3	2	3	5	2	1	1	1	2	1	4	4	4	4	4	3	4	4	4	2	2	3	4	1	2	3	1	1	2
2	1	1	0	4	0	2	2	2	2	3	3	3	2	2	3	4	4	3	4	3	3	3	3	2	3	4	4	3	4	3	4	2	3	2	4	1	2	2	1	2	2	2	2	2	2	2	1	1	2
3	2	2	1	8	1	2	2	3	3	2	2	2	2	3	2	4	3	3	4	3	1	1	3	3	1	2	2	2	2	2	4	4	3	2	3	3	4	3	4	1	1	2	2	2	1	2	1	1	2
4	1	1	4	10	1	3	3	2	3	4	2	1	2	2	3	3	3	4	4	3	4	3	3	4	2	4	2	3	1	2	3	2	3	3	3	2	4	4	4	2	2	1	2	1	2	1	1	1	2
2	1	1	2	6	0	3	3	3	2	4	1	2	2	2	2	2	3	1	4	3	2	2	2	4	3	4	2	4	2	3	5	4	4	4	4	1	4	4	4	3	1	3	3	1	1	1	1	1	2
1	1	1	0	3	0	2	2	2	2	3	2	1	2	3	2	3	4	4	4	3	3	3	3	4	5	5	5	5	4	2	4	3	4	3	3	4	4	4	4	2	3	1	2	1	2	2	1	2	2
1	1	1	1	4	0	3	3	3	3	3	3	2	3	2	3	4	2	1	3	3	2	2	3	3	3	2	1	2	2	3	4	4	3	4	4	4	4	4	4	2	2	2	3	2	2	3	2	1	2
2	1	1	3	7	1	4	4	4	2	3	2	1	2	3	2	1	1	1	2	3	3	3	4	3	3	3	2	3	2	2	3	3	3	2	3	2	5	4	4	2	1	1	1	1	1	1	1	1	2
3	1	2	1	7	1	4	4	4	2	3	2	3	1	2	2	1	2	2	1	2	3	3	3	3	1	2	2	1	2	4	4	4	3	3	4	1	4	4	2	3	2	3	3	3	2	2	2	1	2
3	1	1	2	7	1	3	3	3	2	3	3	2	2	2	2	3	2	1	2	2	2	1	3	3	1	1	1	1	1	3	4	3	4	4	4	3	3	5	3	3	3	4	4	2	3	3	1	2	2
1	1	1	1	4	0	3	3	3	4	2	2	1	3	3	1	2	3	2	3	2	2	2	1	3	4	3	2	4	2	2	3	2	3	2	2	2	5	5	4	2	1	1	2	2	2	1	1	1	2
3	3	2	2	10	1	3	2	2	3	2	3	3	3	3	3	3	4	2	3	3	3	3	5	4	4	3	3	3	4	2	3	3	2	2	2	2	4	4	4	2	2	2	2	1	1	2	1	1	2
3	2	2	3	10	1	4	2	3	3	3	1	1	3	2	1	2	2	1	1	2	3	3	3	1	1	1	1	3	1	5	3	2	2	2	2	2	5	5	5	4	2	2	1	1	2	1	1	1	2
3	1	1	2	7	1	2	3	3	3	2	1	1	3	3	2	4	3	3	4	3	2	3	4	4	2	3	4	2	2	1	4	3	2	2	1	2	4	4	4	1	1	2	2	1	1	2	1	1	2
3	1	1	2	7	1	3	3	3	3	2	2	1	2	3	2	3	2	1	1	2	2	2	3	3	1	1	1	1	1	4	4	4	4	4	4	3	2	3	3	2	2	2	3	2	4	4	2	2	2
3	3	1	4	11	1	3	2	3	2	3	1	1	1	1	1	3	3	4	1	2	3	3	3	3	2	1	1	1	1	1	3	4	3	1	2	1	4	4	4	2	1	2	2	1	2	1	1	1	1
1	1	1	0	3	0	3	3	3	2	1	3	1	2	2	3	2	1	1	1	2	2	3	3	3	2	2	2	3	2	1	4	4	3	3	3	3	5	5	5	1	2	1	2	4	2	1	1	1	2
2	1	1	0	4	0	3	3	2	3	4	3	2	2	2	2	4	2	3	3	3	2	2	3	3	2	2	2	2	3	2	4	3	3	1	2	3	4	3	4	2	1	2	2	2	1	2	2	1	2
1	1	1	0	3	0	4	2	2	3	2	2	2	2	3	2	1	3	2	1	3	2	3	3	3	3	4	4	4	4	2	4	3	3	3	2	2	4	3	5	2	1	1	2	2	2	1	1	1	1
2	1	1	2	6	0	3	3	2	3	3	1	1	2	3	2	2	3	2	3	2	2	2	3	3	2	2	3	4	3	1	5	4	2	3	3	2	5	5	5	1	1	2	3	1	1	2	1	1	2
3	1	1	1	6	0	2	1	2	4	3	3	3	3	2	3	3	4	4	3	4	4	5	4	3	5	5	5	5	5	2	1	1	1	1	1	1	4	4	4	2	1	2	1	1	1	1	1	1	1
1	1	1	0	3	0	4	3	2	3	2	1	1	2	3	1	1	1	2	1	1	1	1	1	2	1	2	2	3	1	2	3	3	3	2	2	1	4	4	4	2	2	2	2	3	2	1	1	1	2
1	1	1	0	3	0	2	3	2	3	2	1	2	3	3	2	3	4	4	3	3	2	3	2	3	3	5	5	3	3	4	4	2	3	3	3	2	4	4	3	3	2	2	2	2	2	2	2	2	2
3	2	1	4	10	1	3	4	2	3	3	4	2	2	2	1	3	3	4	2	2	1	1	2	2	1	1	1	1	1	3	4	4	4	4	4	4	5	5	5	3	3	4	4	4	3	4	1	1	2
3	5	1	3	12	1	1	1	2	3	4	1	1	4	4	2	3	5	4	3	3	3	2	3	3	4	5	4	5	5	1	3	1	1	1	1	1	5	5	5	1	1	1	1	1	1	1	1	1	2
1	1	1	1	4	0	2	3	3	3	3	2	2	2	2	2	3	3	3	4	3	2	2	3	3	4	4	3	4	3	1	2	2	3	1	2	2	5	5	5	2	2	2	2	1	2	1	1	1	2
3	3	2	1	9	1	4	4	2	3	3	2	2	3	3	2	2	2	3	2	3	2	2	3	3	3	4	2	4	2	1	4	4	4	1	3	1	4	4	5	2	1	2	2	1	1	1	1	1	1
1	1	1	0	3	0	4	4	4	3	3	2	2	3	2	3	2	2	1	2	1	2	2	1	2	3	2	4	3	2	2	4	3	3	2	3	3	4	3	3	3	2	2	3	1	2	2	1	1	2
4	3	1	3	11	1	4	3	3	1	3	2	2	1	1	1	2	2	2	2	3	2	2	3	3	1	1	1	1	1	3	5	5	4	3	4	5	5	5	5	2	2	4	4	4	3	4	3	1	2
1	1	1	1	4	0	2	2	2	3	2	2	1	3	3	3	3	3	3	3	4	4	4	4	4	4	4	2	4	4	1	3	1	2	2	2	2	3	3	4	2	1	1	2	1	1	1	1	1	1
2	2	1	1	6	0	3	4	4	2	4	4	2	2	2	2	2	1	1	1	2	2	2	3	3	4	4	3	3	3	2	4	3	3	2	3	3	2	2	2	2	2	2	3	2	1	1	1	1	1
1	1	1	1	4	0	3	3	3	1	4	4	3	1	1	2	3	2	2	3	2	1	1	2	2	2	2	2	2	2	3	4	4	4	3	4	4	4	4	3	3	2	4	4	3	2	3	3	2	2
3	1	3	3	10	1	4	3	4	3	2	2	2	2	3	2	2	2	1	2	3	2	3	4	3	1	1	1	1	1	3	5	2	4	4	4	3	4	4	4	2	2	3	3	3	2	1	3	1	2
2	3	2	3	10	1	3	3	2	1	4	2	3	1	1	1	2	2	2	1	2	1	1	1	2	2	2	1	2	1	3	3	3	3	2	3	4	5	5	4	3	1	2	2	3	1	2	1	1	2
2	1	1	0	4	0	3	3	4	2	3	3	2	2	2	1	1	2	2	1	2	2	2	2	2	1	1	1	1	1	4	4	4	4	4	4	4	4	4	3	2	3	4	3	4	3	3	2	1	2
1	1	1	0	3	0	3	3	3	3	3	2	2	2	2	1	3	3	2	3	2	1	2	3	2	4	4	2	3	3	1	5	4	4	3	4	3	4	4	3	2	1	4	3	2	1	2	1	1	2
2	1	1	1	5	0	2	3	2	3	3	2	2	2	2	3	4	4	2	3	5	3	3	4	5	4	4	4	4	2	1	3	2	2	1	2	1	4	4	4	2	1	2	1	1	1	1	1	1	1
1	1	1	0	3	0	4	3	3	3	2	2	1	3	3	3	2	1	2	2	3	3	3	3	3	4	2	2	3	2	2	3	3	2	1	2	3	4	4	4	2	2	1	2	2	1	1	1	1	2
1	1	1	0	3	0	2	1	1	3	3	3	2	3	2	2	4	4	2	3	4	3	4	5	5	4	4	4	4	4	1	3	2	3	2	2	1	3	3	4	2	2	1	1	1	1	1	1	1	2
3	1	1	1	6	0	3	3	3	3	3	2	1	3	2	3	3	2	2	3	3	2	2	2	3	4	4	4	4	4	1	2	3	2	2	3	2	4	4	4	2	2	2	2	2	2	2	2	1	2
3	2	3	2	10	1	3	3	4	1	4	2	1	3	2	3	2	1	1	3	3	2	3	3	3	4	4	2	3	2	2	3	3	2	1	2	1	4	4	4	2	1	1	2	1	1	1	2	1	2
2	3	2	2	9	1	4	3	3	3	1	1	1	3	3	3	2	2	2	2	3	2	3	3	5	2	2	2	2	2	1	4	3	2	1	3	2	5	5	5	1	1	4	2	1	1	1	1	1	2
2	2	1	0	5	0	4	4	4	3	3	3	2	2	2	1	2	2	2	2	1	2	2	2	3	2	2	2	1	1	4	5	5	4	4	4	4	4	4	4	2	3	3	4	1	2	1	1	1	2
2	2	1	0	5	0	2	3	2	2	3	3	3	2	2	2	3	3	3	2	2	2	2	3	1	2	2	2	3	1	2	4	3	3	2	3	3	3	3	3	2	2	2	2	2	2	2	2	1	1
1	1	1	1	4	0	3	3	4	2	3	2	2	2	2	1	2	1	1	1	2	1	1	3	3	1	1	1	1	1	4	5	5	5	4	4	4	5	5	4	3	4	4	4	4	2	3	1	3	2
1	1	1	1	4	0	4	4	4	3	4	3	1	4	4	1	2	1	1	1	3	2	1	3	4	3	2	1	3	3	1	4	4	3	3	4	2	5	5	5	1	1	3	3	1	1	1	1	1	2
2	2	1	1	6	0	3	3	3	2	3	3	2	2	3	3	3	3	2	2	3	3	2	3	3	3	4	2	3	2	3	4	3	4	4	2	2	3	3	2	2	2	3	3	1	3	1	1	2	1
2	1	1	1	5	0	3	3	3	2	3	2	1	2	2	2	2	1	1	1	3	3	3	4	4	2	2	2	3	3	1	4	3	2	3	4	2	4	4	4	2	1	1	2	1	1	2	1	1	2
1	1	1	0	3	0	3	2	3	2	3	2	1	1	2	1	2	3	3	2	2	3	3	4	5	2	2	3	4	1	4	4	4	3	4	4	4	5	5	4	2	2	4	4	2	3	4	1	2	2
3	2	1	4	10	1	2	2	2	3	2	1	2	4	4	2	4	4	4	4	5	4	4	3	3	3	2	1	3	3	1	4	3	2	1	3	1	4	4	4	1	2	1	2	2	1	1	1	1	1
1	1	1	1	4	0	3	3	4	2	3	3	3	1	2	2	3	2	2	1	1	1	1	2	3	1	1	1	1	1	2	4	4	4	4	4	3	4	4	4	3	3	2	4	2	3	2	2	1	2
3	1	1	1	6	0	3	3	2	2	3	2	3	3	2	3	3	4	3	4	2	2	2	3	3	1	1	4	4	1	2	4	4	3	2	4	4	5	5	4	2	1	1	2	1	2	2	1	1	2
2	1	1	1	5	0	4	3	2	2	3	3	4	1	1	2	2	4	2	3	2	2	1	2	2	3	4	3	3	4	3	5	4	4	4	4	3	4	4	2	3	3	2	4	1	1	2	1	2	2
2	1	1	0	4	0	4	3	3	1	4	2	3	1	1	1	2	2	1	1	1	1	1	3	3	1	1	1	1	1	4	5	5	5	5	5	4	3	3	3	2	4	2	4	1	4	2	2	2	2
1	1	1	1	4	0	4	4	3	3	4	2	2	3	1	2	2	2	2	4	2	2	2	3	3	5	5	2	4	3	1	3	2	4	2	2	1	3	4	4	2	1	2	3	2	2	2	1	1	2
2	1	1	1	5	0	3	3	4	4	2	2	1	3	3	3	2	2	1	2	2	3	3	3	3	3	4	4	4	4	1	3	3	3	2	2	1	3	3	4	2	1	1	1	2	1	1	1	1	1
1	1	1	0	3	0	4	3	4	2	3	2	2	2	2	2	2	1	1	2	2	2	2	2	2	2	2	2	3	3	2	4	4	4	3	4	3	5	5	4	2	2	2	2	2	2	1	1	1	2
1	1	1	2	5	0	3	3	3	1	3	2	2	2	3	1	2	3	3	1	2	3	3	3	2	2	2	3	3	2	4	3	2	3	1	3	2	4	3	2	2	2	1	2	1	1	1	1	1	1
3	1	1	2	7	1	2	2	1	3	4	1	1	3	3	1	4	3	5	5	4	2	2	3	3	4	4	3	4	2	1	3	3	3	3	3	2	5	5	4	2	1	2	2	1	1	2	1	1	2
3	1	1	0	5	0	3	4	4	2	4	4	4	3	2	1	2	1	2	3	3	2	2	1	2	3	4	4	2	3	2	4	4	4	4	4	4	4	3	3	3	3	4	2	4	3	4	2	1	2
2	1	1	3	7	1	3	2	3	2	2	3	2	2	2	2	3	4	4	3	3	3	3	3	3	4	4	5	3	4	2	3	2	3	3	2	2	3	3	3	2	1	2	1	1	1	1	1	1	2
1	1	1	1	4	0	3	3	3	2	2	2	2	3	3	2	2	3	2	2	2	3	2	3	3	2	2	2	2	2	3	4	4	4	3	3	3	4	4	4	3	3	2	2	2	1	1	1	1	2
1	1	1	2	5	0	3	2	2	2	4	2	2	2	3	2	2	3	3	2	2	3	3	3	3	2	2	3	1	2	3	4	3	4	4	4	3	5	5	4	2	2	1	2	1	3	2	2	2	2
2	1	1	2	6	0	4	4	3	1	3	1	2	1	2	2	2	2	2	1	1	1	1	1	2	5	5	5	5	5	5	4	4	4	4	4	3	4	5	5	2	2	2	2	2	3	2	1	1	2
3	3	1	3	10	1	1	2	2	2	2	2	1	3	3	3	2	4	5	4	3	4	3	4	5	5	5	5	5	5	2	3	3	3	2	3	2	3	2	3	2	1	1	2	1	2	2	1	1	2
1	1	1	4	7	1	3	2	3	2	4	3	2	1	2	2	2	2	3	4	2	2	2	3	3	5	5	5	4	3	3	3	3	4	3	3	2	4	3	4	1	2	4	2	2	2	2	1	1	2
1	1	1	1	4	0	4	4	3	3	2	3	1	2	2	1	1	2	1	1	1	2	2	1	2	3	3	3	2	2	2	4	3	4	3	4	3	3	3	4	2	1	2	2	2	3	2	1	1	2
3	2	2	1	8	1	2	2	2	3	2	2	2	2	3	2	4	3	3	5	2	2	2	4	4	2	3	4	3	5	2	3	3	4	3	3	2	4	4	4	2	2	1	2	1	2	2	1	1	2
2	2	1	3	8	1	3	3	4	3	2	2	2	3	3	3	2	2	1	1	3	3	3	2	4	1	2	1	2	2	1	4	4	4	4	4	4	4	4	4	2	2	2	3	1	2	2	2	1	2
1	1	1	0	3	0	2	3	2	3	1	2	3	2	3	2	3	3	3	3	3	3	3	3	3	1	1	1	1	1	3	4	3	4	3	3	2	4	4	2	4	3	3	3	1	2	2	1	2	1
2	1	2	0	5	0	2	2	2	2	3	2	4	2	1	4	2	4	4	4	2	4	3	2	3	2	2	2	4	2	2	4	4	2	1	3	4	4	4	3	1	1	1	3	1	1	3	1	1	2
1	1	1	1	4	0	3	3	3	2	3	2	2	3	2	2	2	2	2	2	3	2	3	3	2	2	2	2	3	2	1	3	3	3	2	3	2	4	4	4	2	1	1	1	1	2	2	1	1	2
1	1	1	2	5	0	2	2	2	3	4	2	2	3	3	3	4	3	4	5	3	2	2	5	5	2	3	3	4	3	1	4	3	2	1	1	2	4	4	4	1	1	1	2	1	1	1	1	1	1
1	1	1	0	3	0	4	4	4	2	2	2	1	2	2	3	2	1	4	2	2	2	1	3	4	2	3	2	3	2	2	4	4	3	2	4	3	3	3	4	2	2	1	3	2	1	2	2	1	1
2	1	1	1	5	0	3	3	3	3	2	2	2	3	3	2	3	2	2	1	4	3	2	4	4	2	2	2	2	3	1	4	3	3	3	4	2	4	4	4	1	2	2	2	1	2	3	1	1	2
3	3	1	3	10	1	3	2	3	3	4	1	1	3	2	1	2	4	4	2	4	1	2	3	3	4	4	4	4	4	1	4	3	3	2	3	2	5	5	5	1	1	2	2	2	1	1	1	1	2
1	1	1	0	3	0	3	3	3	3	2	2	2	3	3	2	2	2	2	2	2	1	1	2	2	2	2	2	2	2	1	4	4	4	4	4	4	5	5	5	1	1	2	2	2	3	2	1	1	2
4	3	3	1	11	1	3	3	3	3	2	2	2	3	3	3	3	3	3	3	3	3	2	2	3	1	1	1	1	2	2	4	4	3	2	3	1	4	4	4	2	1	1	2	1	1	2	1	1	2
2	1	1	1	5	0	3	3	3	2	3	2	2	1	1	1	2	2	2	1	2	3	3	2	2	1	1	2	1	1	3	5	5	5	4	4	4	3	3	3	2	2	1	4	2	3	3	2	2	2
1	1	1	0	3	0	3	3	3	2	3	2	2	2	2	1	2	3	3	1	3	3	3	3	3	3	2	2	2	2	2	4	4	3	3	4	2	4	4	4	2	2	2	3	1	1	2	1	1	2
1	1	1	0	3	0	4	3	4	3	2	1	1	2	3	2	2	3	1	1	2	2	2	2	3	2	2	1	1	2	1	4	3	3	2	2	1	5	5	5	2	2	2	2	2	2	1	1	1	2
3	5	1	5	14	1	2	2	3	2	4	2	2	2	1	1	3	4	4	2	4	3	2	3	3	2	2	3	4	3	4	3	3	3	1	3	2	4	4	4	1	1	1	2	2	1	1	2	1	1
2	3	2	2	9	1	4	3	3	3	1	2	2	4	4	4	2	1	2	2	4	1	3	1	4	2	1	1	2	1	2	4	4	4	2	3	1	5	5	5	2	1	3	2	4	1	1	1	1	2
2	1	1	1	5	0	3	3	2	3	3	2	2	4	3	3	3	2	3	3	3	3	2	2	2	1	2	1	2	1	2	3	2	2	1	1	1	5	5	4	2	1	2	2	2	2	1	1	1	1
2	2	1	1	6	0	3	3	2	1	3	2	1	1	2	1	2	2	2	3	4	3	3	4	2	3	2	2	3	2	2	4	2	3	3	3	2	4	4	4	2	2	1	3	1	2	1	1	2	2
1	1	1	0	3	0	3	3	2	3	1	1	1	4	4	3	2	2	2	2	3	1	2	3	3	3	3	2	2	3	1	4	3	3	2	2	1	5	5	5	1	1	2	2	3	1	2	1	1	1
1	1	1	1	4	0	4	2	3	3	3	3	2	3	3	2	3	4	4	2	3	3	3	4	4	3	4	2	4	3	2	3	3	2	2	3	3	4	4	4	2	1	1	2	1	1	1	1	1	1
2	4	2	4	12	1	3	3	2	2	2	2	2	3	3	2	3	3	3	3	3	2	3	4	4	3	3	2	4	3	3	4	3	3	2	3	2	4	4	4	3	2	1	2	3	1	1	1	1	2
[truncated: 1,180 more rows]
[truncated: 7 more columns]
